# Supplementary material for: Discovery of Resistance Genes in Rye by Targeted Long-Read Sequencing and Association Genetics
Source: Cells. 2022 Apr 9;11(8):1273. doi: 10.3390/cells11081273 (PMC9032263; doi:10.3390/cells11081273)
Supplement: Supplementary file 1 [file cells-11-01273-s001.zip]

Archive with 10 entries (10 files):
- cells-1658112-supplementary Figures.pdf
- Supplementary Table S1.xlsx
- Supplementary Table S2.xlsx
- Supplementary Table S3.xlsx
- Supplementary Table S4.xlsx
- Supplementary Table S5.xlsx
- Supplementary Table S6.xlsx
- Supplementary Table S7.xlsx
- Supplementary Table S8.xlsx
- Supplementary Table S9.xlsx
