# Supplementary material for: Discovery of Resistance Genes in Rye by Targeted Long-Read Sequencing and Association Genetics
Source: Cells. 2022 Apr 9;11(8):1273. doi: 10.3390/cells11081273 (PMC9032263; doi:10.3390/cells11081273)
Supplement: Supplementary file 1 [file cells-11-01273-s001.zip › Supplementary Table S1.xlsx]

## Sheet: Supplementary Table S1
Supplementary Table S1. Leaf rust severity of top-yielding hybrid rye (Secale cereale L.) and hybrid rye/population of rye mixtures tested in the Danish official trials in 2019 across nine locations
Cultivar	% Leaf affected at location
	Horsens	Odder	Skive	Gørding	Tinglev	Årslev	Søllested	Skælskør	Gørløse	Mean	Max
KWS Berado	3	1	0.1	0.5	10	10	3	18	10	6	18
KWS Binntto	3	5	1	0	10	18	10	18	25	10	25
KWS Jethro	0.1	5	1	0.1	10	10	0.5	10	10	5	10
KWS Livado	5	0.5	0.5	3	3	3	3	5	10	3.7	10
KWS Loretto	1	18	3	5	8	18	10	10	25	11	25
KWS Receptor	8	5	3	0.5	18	25	5	33	33	15	33
KWS Serafino	8	1	0.5	0.5	10	8	5	33	10	8	33
KWS Skylor	10	10	25	10	18	18	10	33	33	19	33
KWS Tayo	1	0.1	0.1	0.1	1	8	3	25	18	6	25
KWS Vinetto	0.1	3	0.5	3	10	10	8	18	18	8	18
SU Arvid 90+10% population	5	1	5	0	18	18	1	25	18	10	25
SU Performer 90+10% population	1	3	8	5	5	3	3	25	18	8	25
SU Pluralis 90+10% population	5	5	1	0.1	10	8	0.1	10	25	7	25
Stannos	10	3	18	18	33	33	18	50	8	21	50
DL 12	0.5	0.5	1	0.5	1	18	0.5	10	10	4.7	18
Piano	3	5	5	0.5	10	8	5	25	25	10	25
Overall mean										9.525	%
Overall max										24.875	%
Lowest 'max' score										10	%
