# Supplementary material for: Discovery of Resistance Genes in Rye by Targeted Long-Read Sequencing and Association Genetics
Source: Cells. 2022 Apr 9;11(8):1273. doi: 10.3390/cells11081273 (PMC9032263; doi:10.3390/cells11081273)
Supplement: Supplementary file 1 [file cells-11-01273-s001.zip › Supplementary Table S2.xlsx]

## Sheet: Supplementary Table S2
Supplementary Table S2. National sampling of Puccinia recondita f. sp. secalis, causative agent of leaf rust disease in rye (Secale cereale L.) in Denmark 2018-2019
Isolate	Country	Region	Location	Survey site	Latitude	Longitude	Collection date
SPI-1	Denmark	Zealand	Flakkebjerg	Trial	55,3161	11,3686	2018-07-05
SPI-2	Denmark	Jutland	Dyngby	Trial	55.9527	10,2414	2018-07-10
SPI-3	Denmark	Lolland	Holeby	Trial	54.7001	11.4488	2018-10-04
SPI-4	Denmark	Jutland	Peterslyst	Farmers field	56.081	10.0838	2019-05-18
SPI-5	Denmark	Jutland	Gylling	Farmers field	55.8944	10.1688	2019-05-20
SPI-6	Denmark	Fyn	Vissenbjerg	Farmers field	55.3949	10.1839	2019-05-20
