# Supplementary material for: Discovery of Resistance Genes in Rye by Targeted Long-Read Sequencing and Association Genetics
Source: Cells. 2022 Apr 9;11(8):1273. doi: 10.3390/cells11081273 (PMC9032263; doi:10.3390/cells11081273)
Supplement: Supplementary file 1 [file cells-11-01273-s001.zip › Supplementary Table S3.xlsx]

## Sheet: Supplementary Table S3
Supplementary Table S3. Infection type response (0-9) of 92 inbred rye (Secale cereale L.) lines phenotyped using six geographically distinct Danish Puccinia recondita f. sp. secalis single pustule isolates (SPI) collected in 2018 (SPI-1, SPI-2, SPI-3) or 2019 (SPI-4, SPI-5, SPI-6).
Isolate	SPI-1				SPI-2										SPI-3										SPI-4										SPI-5										SPI-6
Replicate	1				1				2				All		1				2				All		1				2				All		1				2				All		1				2
Accession ID	R1	R2	Mean	SD	R1	R2	Mean	SD	R1	R2	Mean	SD	Mean	SD	R1	R2	Mean	SD	R1	R2	Mean	SD	Mean	SD	R1	R2	Mean	SD	R1	R2	Mean	SD	Mean	SD	R1	R2	Mean	SD	R1	R2	Mean	SD	Mean	SD	R1	R2	Mean	SD	R1
R144	0	0	0	0	0	0	0	0	0	0	0	0	0	0	0.642857	0.375	0.508929	0.189404	0	0.3125	0.15625	0.220971	0.332589	0.249381	0.571429	0	0.285714	0.404061	0	0	0	0	0.142857	0.202031	0	0	0	0	0	0	0	0	0	0	0	0	0	0	0
R145	1	0.5	0.75	0.353553	0.166667	0.1875	0.177083	0.0147314	0.1875	0	0.09375	0.132583	0.135417	0.0589256	0.642857	1	0.821429	0.252538	NA	1	1	NA	0.910714	0.126269	0.625	0.214286	0.419643	0.290419	1.25	0	0.625	0.883883	0.522321	0.145209	0.357143	1.0625	0.709821	0.498763	0.5625	0	0.28125	0.397748	0.495536	0.303046	0	0	0	0	0
R148	0.25	0	0.125	0.176777	0.666667	0.214286	0.440476	0.319882	0	0	0	0	0.220238	0.311464	0.285714	0	0.142857	0.202031	0.125	0	0.0625	0.0883883	0.102679	0.0568211	0.3	0.4	0.35	0.0707107	0	0	0	0	0.175	0.247487	0	0	0	0	0.0833333	0	0.0416667	0.0589256	0.0208333	0.0294628	0	0	0	0	0
R299	0.0714286	0	0.0357143	0.0505076	0.25	0.9	0.575	0.459619	0.75	0.375	0.5625	0.265165	0.56875	0.00883883	0	0.142857	0.0714286	0.101015	0	0	0	0	0.0357143	0.0505076	0.0833333	0.214286	0.14881	0.0925973	0	0	0	0	0.0744048	0.105224	0.5	0	0.25	0.353553	0.125	0.25	0.1875	0.0883883	0.21875	0.0441942	0	0	0	0	NA
R300	0	0	0	0	0.285714	0.125	0.205357	0.113642	0.75	0	0.375	0.53033	0.290179	0.119956	0.1875	0	0.09375	0.132583	0	0	0	0	0.046875	0.0662913	0	0	0	0	0	0	0	0	0	0	7.75	0.3	4.025	5.26795	0.1875	0	0.09375	0.132583	2.05938	2.77981	0	0	0	0	NA
R306	NA	0	0	NA	0	0.25	0.125	0.176777	0	0	0	0	0.0625	0.0883883	0	0.375	0.1875	0.265165	0.5	0	0.25	0.353553	0.21875	0.0441942	0	0.5	0.25	0.353553	0	0	0	0	0.125	0.176777	0	0	0	0	0	NA	0	NA	0	0	0	0	0	0	0
R141	0.0714286	0.125	0.0982143	0.0378807	0.375	0.25	0.3125	0.0883883	0.1875	0.125	0.15625	0.0441942	0.234375	0.110485	0.5	0.5625	0.53125	0.0441942	0.75	0.25	0.5	0.353553	0.515625	0.0220971	0.375	0.5625	0.46875	0.132583	0.142857	0	0.0714286	0.101015	0.270089	0.280949	0	0.5	0.25	0.353553	0.5	0.1875	0.34375	0.220971	0.296875	0.0662913	0	0.142857	0.0714286	0.101015	0
R202	0	0.25	0.125	0.176777	0.25	0.25	0.25	0	0.375	0	0.1875	0.265165	0.21875	0.0441942	0	0.166667	0.0833333	0.117851	0.25	0.1875	0.21875	0.0441942	0.151042	0.095754	0.3	0.683333	0.491667	0.271058	0.166667	0.125	0.145833	0.0294628	0.31875	0.244541	0.25	0	0.125	0.176777	0.25	0	0.125	0.176777	0.125	0	0.2	0	0.1	0.141421	NA
R143	0.0714286	0.214286	0.142857	0.101015	0.142857	0	0.0714286	0.101015	0.125	0	0.0625	0.0883883	0.0669643	0.00631345	0	0.875	0.4375	0.618718	0.125	0	0.0625	0.0883883	0.25	0.265165	0.1875	0.375	0.28125	0.132583	0.214286	0.1875	0.200893	0.0189404	0.241071	0.0568211	0	0	0	0	0	0	0	0	0	0	0	0.214286	0.107143	0.151523	0
R305	0.125	2.375	1.25	1.59099	0.142857	0	0.0714286	0.101015	0	0	0	0	0.0357143	0.0505076	0.75	0	0.375	0.53033	0.214286	0.6875	0.450893	0.334613	0.412946	0.0536644	0.0625	0.125	0.09375	0.0441942	0.125	0	0.0625	0.0883883	0.078125	0.0220971	0	0	0	0	0	0	0	0	0	0	0.125	0.25	0.1875	0.0883883	0
R312	0.166667	0	0.0833333	0.117851	1	0.166667	0.583333	0.589256	0.666667	0	0.333333	0.471405	0.458333	0.176777	0.5	0.5	0.5	0	0	1.75	0.875	1.23744	0.6875	0.265165	0	0.5	0.25	0.353553	1	0.5	0.75	0.353553	0.5	0.353553	0	0	0	0	NA	NA	NA	NA	0	NA	0	0.5	0.25	0.353553	0
R134	0	0.214286	0.107143	0.151523	0.375	0.1875	0.28125	0.132583	0.25	0	0.125	0.176777	0.203125	0.110485	1.125	0.25	0.6875	0.618718	0.25	0.25	0.25	0	0.46875	0.309359	0.125	1.3125	0.71875	0.839689	0.625	0	0.3125	0.441942	0.515625	0.287262	0.357143	0.142857	0.25	0.151523	0	0	0	0	0.125	0.176777	0.416667	0.25	0.333333	0.117851	NA
R137	0.875	0.5625	0.71875	0.220971	0.928571	1.14286	1.03571	0.151523	0.5	0.25	0.375	0.176777	0.705357	0.467196	1	1.0625	1.03125	0.0441942	NA	1	1	NA	1.01562	0.0220971	1	1.6875	1.34375	0.486136	0.875	0.214286	0.544643	0.467196	0.944196	0.565054	0.5	1	0.75	0.353553	0.8125	0.25	0.53125	0.397748	0.640625	0.15468	0.214286	0.214286	0.214286	0	0.25
R298	0.125	0.6875	0.40625	0.397748	0.5625	0.214286	0.388393	0.246225	0.166667	0	0.0833333	0.117851	0.235863	0.21571	0.5625	0.5	0.53125	0.0441942	NA	0.2	0.2	NA	0.365625	0.234229	0.4375	0.416667	0.427083	0.0147314	0.166667	0.3	0.233333	0.0942809	0.330208	0.137002	0.1875	0.4375	0.3125	0.176777	0	0.214286	0.107143	0.151523	0.209821	0.145209	0.5	0.357143	0.428571	0.101015	0
R200	0.3125	0.4375	0.375	0.0883883	0.6875	0.946429	0.816964	0.18309	0.1875	0	0.09375	0.132583	0.455357	0.51139	0	0.214286	0.107143	0.151523	0.3125	0.5	0.40625	0.132583	0.256696	0.211501	1.07143	1.00893	1.04018	0.0441942	0.25	0.1875	0.21875	0.0441942	0.629464	0.580838	0.1875	0.5	0.34375	0.220971	0.1875	0.125	0.15625	0.0441942	0.25	0.132583	0.4	0.583333	0.491667	0.129636	NA
R331	0.25	0.25	0.25	0	0.3125	0.5	0.40625	0.132583	0.5625	0.5	0.53125	0.0441942	0.46875	0.0883883	0.833333	0.25	0.541667	0.412479	0.916667	0.75	0.833333	0.117851	0.6875	0.206239	0.416667	0.7	0.558333	0.200347	1	0	0.5	0.707107	0.529167	0.0412479	0	0	0	0	0.583333	0	0.291667	0.412479	0.145833	0.206239	0.666667	0.375	0.520833	0.206239	0
R152	0.1875	0.5	0.34375	0.220971	0.25	0	0.125	0.176777	0.25	0.1875	0.21875	0.0441942	0.171875	0.0662913	0.7	0	0.35	0.494975	NA	0.75	0.75	NA	0.55	0.282843	0.125	0.625	0.375	0.353553	0.214286	0.428571	0.321429	0.151523	0.348214	0.0378807	0.1875	0	0.09375	0.132583	0.5625	0	0.28125	0.397748	0.1875	0.132583	0.666667	0.5	0.583333	0.117851	NA
R140	1	0.4375	0.71875	0.397748	1	0.75	0.875	0.176777	0.75	0	0.375	0.53033	0.625	0.353553	2	0.9375	1.46875	0.751301	NA	0.25	0.25	NA	0.859375	0.861786	0.916667	1.4375	1.17708	0.368285	0.5625	0.5625	0.5625	0	0.869792	0.434576	0.714286	0	0.357143	0.505076	1	0.25	0.625	0.53033	0.491071	0.189404	0.5	0.6875	0.59375	0.132583	0
R313	1	0	0.5	0.707107	0.333333	0.2	0.266667	0.0942809	0	0	0	0	0.133333	0.188562	0	1	0.5	0.707107	0	0	0	0	0.25	0.353553	0	0	0	0	0.25	0	0.125	0.176777	0.0625	0.0883883	0	0	0	0	0	0	0	0	0	0	1.25	0	0.625	0.883883	0
R164	0.166667	0.333333	0.25	0.117851	0.25	0	0.125	0.176777	0.666667	0.142857	0.404762	0.370389	0.264881	0.197822	0	0.166667	0.0833333	0.117851	NA	0	0	NA	0.0416667	0.0589256	0.916667	1.625	1.27083	0.500867	0.25	0.571429	0.410714	0.227284	0.840774	0.608196	0.3	0	0.15	0.212132	0.142857	0	0.0714286	0.101015	0.110714	0.0555584	0.8	0.333333	0.566667	0.329983	0
R201	0	0.142857	0.0714286	0.101015	0.642857	0.25	0.446429	0.277792	0.642857	0.25	0.446429	0.277792	0.446429	3.53553e-10	0.625	0.5	0.5625	0.0883883	0.25	0.5	0.375	0.176777	0.46875	0.132583	0.5	0.428571	0.464286	0.0505076	0.8	0.333333	0.566667	0.329983	0.515476	0.0723943	0.583333	0.3125	0.447917	0.191508	0.333333	0.1875	0.260417	0.10312	0.354167	0.132583	0.25	0.75	0.5	0.353553	NA
R303	0	0	0	0	0.5	0.1875	0.34375	0.220971	0.214286	0	0.107143	0.151523	0.225446	0.167307	0.5	0.214286	0.357143	0.202031	0	0.5	0.25	0.353553	0.303571	0.0757614	0.5	1	0.75	0.353553	0.1875	0.2	0.19375	0.00883883	0.471875	0.393328	0.25	0.4375	0.34375	0.132583	0.1875	0.1875	0.1875	0	0.265625	0.110485	0.666667	0.833333	0.75	0.117851	0
R297	0.166667	3.4	1.78333	2.28631	1.21429	0	0.607143	0.85863	0	2.14286	1.07143	1.51523	0.839286	0.3283	0	0	0	0	NA	0.3	0.3	NA	0.15	0.212132	0	0.142857	0.0714286	0.101015	0.285714	0.214286	0.25	0.0505076	0.160714	0.126269	0	2	1	1.41421	0	1	0.5	0.707107	0.75	0.353553	0.142857	0	0.0714286	0.101015	1.42857
R136	0.75	1.21429	0.982143	0.3283	0.5625	0.642857	0.602679	0.0568211	0.6875	0.25	0.46875	0.309359	0.535714	0.0947018	1	1.25	1.125	0.176777	NA	0.1875	0.1875	NA	0.65625	0.662913	1.39286	0.928571	1.16071	0.3283	0.4375	1.28571	0.861607	0.599778	1.01116	0.211501	0.4375	0	0.21875	0.309359	0.625	0.25	0.4375	0.265165	0.328125	0.15468	0.428571	0.75	0.589286	0.227284	NA
R301	0.571429	0.857143	0.714286	0.202031	1.42857	0.5	0.964286	0.656599	0.5	0.166667	0.333333	0.235702	0.64881	0.446151	0.1875	1.6	0.89375	0.998788	0.25	0.166667	0.208333	0.0589256	0.551042	0.484663	0.8125	0.75	0.78125	0.0441942	0.875	0	0.4375	0.618718	0.609375	0.243068	0	0.571429	0.285714	0.404061	0	0	0	0	0.142857	0.202031	0.25	1.3	0.775	0.742462	0
R207	NA	0.5	0.5	NA	1.5	0.5	1	0.707107	1	0.75	0.875	0.176777	0.9375	0.0883883	0.5	1	0.75	0.353553	0.375	0.5	0.4375	0.0883883	0.59375	0.220971	0.5	1.33333	0.916667	0.589256	1.5	0	0.75	1.06066	0.833333	0.117851	0	NA	0	NA	0.666667	0.166667	0.416667	0.353553	0.208333	0.294628	1	0.5	0.75	0.353553	0.5
R325	NA	2.16667	2.16667	NA	NA	4.5	4.5	NA	3.5	0	1.75	2.47487	3.125	1.94454	0	NA	0	NA	NA	0.2	0.2	NA	0.1	0.141421	0	0.5	0.25	0.353553	1.25	2	1.625	0.53033	0.9375	0.972272	NA	NA	NA	NA	0	1.25	0.625	0.883883	0.625	NA	NA	NA	NA	NA	1
R180	1	0.285714	0.642857	0.505076	2.5	4.5625	3.53125	1.45841	0.9375	0.833333	0.885417	0.073657	2.20833	1.87089	0	1.83333	0.916667	1.29636	0.5	0.375	0.4375	0.0883883	0.677083	0.338822	0.5	2.28571	1.39286	1.26269	1.125	0.571429	0.848214	0.391434	1.12054	0.385121	3.42857	2.58333	3.00595	0.597674	0.4375	0	0.21875	0.309359	1.61235	1.97085	1.5625	0.375	0.96875	0.839689	0
R294	0.583333	0.571429	0.577381	0.00841794	0.375	0.357143	0.366071	0.0126269	0.5	0.1875	0.34375	0.220971	0.354911	0.0157836	1.5	0.75	1.125	0.53033	0.625	0.125	0.375	0.353553	0.75	0.53033	0.8125	0.125	0.46875	0.486136	0.7	0.3125	0.50625	0.274004	0.4875	0.0265165	0.583333	0.642857	0.613095	0.0420897	0.25	0.166667	0.208333	0.0589256	0.410714	0.28621	0.714286	0.833333	0.77381	0.0841794	0.625
R314	0.25	0	0.125	0.176777	NA	0	0	NA	0.166667	6.75	3.45833	4.65512	1.72917	2.44541	NA	1.33333	1.33333	NA	2.33333	0.5	1.41667	1.29636	1.375	0.0589256	7.5	NA	7.5	NA	0.25	1	0.625	0.53033	4.0625	4.86136	0	0.25	0.125	0.176777	0	2.2	1.1	1.55563	0.6125	0.689429	2.33333	0	1.16667	1.64992	0
R317	0.214286	0.5	0.357143	0.202031	1	0.166667	0.583333	0.589256	0.857143	0.375	0.616071	0.340926	0.599702	0.0231493	1.5	1.5	1.5	0	0.25	0.0833333	0.166667	0.117851	0.833333	0.942809	NA	1.9	1.9	NA	0.666667	0.5	0.583333	0.117851	1.24167	0.931024	0.375	0	0.1875	0.265165	0.25	0.2	0.225	0.0353553	0.20625	0.0265165	0.285714	1.75	1.01786	1.03541	0.25
R316	1.35714	1.5	1.42857	0.101015	0.7	0.5	0.6	0.141421	1.125	0.1875	0.65625	0.662913	0.628125	0.0397748	2	1.33333	1.66667	0.471405	0.5	0.166667	0.333333	0.235702	1	0.942809	1.16667	0.642857	0.904762	0.370389	1.16667	0.714286	0.940476	0.319882	0.922619	0.0252538	0.75	1	0.875	0.176777	0.25	0	0.125	0.176777	0.5	0.53033	1	1.66667	1.33333	0.471405	0
R208	1.92857	1.25	1.58929	0.479822	2.28571	0.625	1.45536	1.1743	0.75	0.9	0.825	0.106066	1.14018	0.44573	1.375	1.66667	1.52083	0.206239	NA	0.25	0.25	NA	0.885417	0.898615	1.14286	2.5	1.82143	0.959645	1.33333	1	1.16667	0.235702	1.49405	0.462987	1.1044	0.7	0.902198	0.285951	0.642857	0.9	0.771429	0.181827	0.836813	0.0924678	1.5	1.3	1.4	0.141421	0
R304	1	0.892857	0.946429	0.0757614	2.4	0.25	1.325	1.52028	1.28571	1.00568	1.1457	0.198013	1.23535	0.126786	1.71429	1.65179	1.68304	0.0441942	0.75	0.75	0.75	0	1.21652	0.659756	1.67857	1.875	1.77679	0.138896	1.41667	1	1.20833	0.294628	1.49256	0.401957	0.9	1.91667	1.40833	0.718892	0.875	0.5	0.6875	0.265165	1.04792	0.509706	1.58333	0.916667	1.25	0.471405	0.4
R315	1.3	3.91667	2.60833	1.85026	0.333333	0.5	0.416667	0.117851	0.5	0.4	0.45	0.0707107	0.433333	0.0235702	1.75	1.16667	1.45833	0.412479	NA	0.5	0.5	NA	0.979167	0.677644	2.25	2.4	2.325	0.106066	2	0.2	1.1	1.27279	1.7125	0.866206	0.2	1	0.6	0.565685	0.5	0	0.25	0.353553	0.425	0.247487	0	2.75	1.375	1.94454	0.375
R327	1.5	1.125	1.3125	0.265165	2	NA	2	NA	2	0.75	1.375	0.883883	1.6875	0.441942	0	0.5	0.25	0.353553	0.5	0	0.25	0.353553	0.25	0	2	2.16667	2.08333	0.117851	1	0.625	0.8125	0.265165	1.44792	0.898615	1	NA	1	NA	1.5	1.8	1.65	0.212132	1.325	0.459619	1.375	2	1.6875	0.441942	NA
R291	1.6875	1.14286	1.41518	0.385121	1.3125	1	1.15625	0.220971	0.714286	1	0.857143	0.202031	1.0067	0.211501	0	0	0	0	0	0	0	0	0	0	0.625	0.833333	0.729167	0.147314	0.4375	0.3125	0.375	0.0883883	0.552083	0.250434	1.58333	0.428571	1.00595	0.81654	1	0.714286	0.857143	0.202031	0.931548	0.105224	0	1.9	0.95	1.3435	0.5
R309	1.42857	2	1.71429	0.404061	2	1.66667	1.83333	0.235702	2	0.5	1.25	1.06066	1.54167	0.412479	0.214286	0.214286	0.214286	0	0.1	0.1875	0.14375	0.0618718	0.179018	0.0498763	1.58333	2	1.79167	0.294628	2	1.14286	1.57143	0.606092	1.68155	0.155732	2	1.6	1.8	0.282843	1	2	1.5	0.707107	1.65	0.212132	1	1.75	1.375	0.53033	NA
R308	0.875	1.1875	1.03125	0.220971	2	0.5	1.25	1.06066	1.16667	0.5	0.833333	0.471405	1.04167	0.294628	2	2.125	2.0625	0.0883883	1	0.666667	0.833333	0.235702	1.44792	0.869152	1.2375	1.08333	1.16042	0.109012	1.3	0.75	1.025	0.388909	1.09271	0.095754	1	0.666667	0.833333	0.235702	0.3125	0	0.15625	0.220971	0.494792	0.47877	1.83333	2	1.91667	0.117851	0
R205	1	1.16667	1.08333	0.117851	1.375	1.625	1.5	0.176777	1.57143	1	1.28571	0.404061	1.39286	0.151523	1.7	0.9	1.3	0.565685	2	2	2	0	1.65	0.494975	0.6875	1.375	1.03125	0.486136	1.41667	1.25	1.33333	0.117851	1.18229	0.213605	1	0.416667	0.708333	0.412479	0.8	2	1.4	0.848528	1.05417	0.489082	2	1.35714	1.67857	0.454569	0.166667
R290	1.1875	2	1.59375	0.574524	1.85714	1.5	1.67857	0.252538	1.5	0.625	1.0625	0.618718	1.37054	0.435628	0	0.25	0.125	0.176777	NA	0.375	0.375	NA	0.25	0.176777	1.1875	1.75	1.46875	0.397748	1.3	1.71429	1.50714	0.292944	1.48795	0.0271478	1.08333	2	1.54167	0.648181	0.8125	1	0.90625	0.132583	1.22396	0.449307	1.58333	2	1.79167	0.294628	0.25
R321	2.08333	2.41667	2.25	0.235702	2	1.25	1.625	0.53033	1	1.375	1.1875	0.265165	1.40625	0.309359	0	0	0	0	0	0	0	0	0	0	1.28571	1	1.14286	0.202031	1.71429	1.16667	1.44048	0.387225	1.29167	0.210448	1.33333	1.25	1.29167	0.0589256	0.666667	2.1	1.38333	1.01352	1.3375	0.0648181	1.85714	1.5	1.67857	0.252538	NA
R289	1.375	2	1.6875	0.441942	1.75	1	1.375	0.53033	1.33333	1	1.16667	0.235702	1.27083	0.147314	0	0	0	0	0.25	0.25	0.25	0	0.125	0.176777	0	1.66667	0.833333	1.17851	2	0.5	1.25	1.06066	1.04167	0.294628	1.5	1.5	1.5	0	2	1.125	1.5625	0.618718	1.53125	0.0441942	NA	1.5	1.5	NA	NA
R186	1.125	1.5	1.3125	0.265165	2	1.92857	1.96429	0.0505076	1.3	0.75	1.025	0.388909	1.49464	0.664175	1.71429	1.33333	1.52381	0.269374	0.25	0.833333	0.541667	0.412479	1.03274	0.69448	2.33333	4.625	3.47917	1.62045	1.16667	0.75	0.958333	0.294628	2.21875	1.7825	1.75	1.78571	1.76786	0.0252538	1.8	1	1.4	0.565685	1.58393	0.260114	2	1.85714	1.92857	0.101015	NA
R292	0.714286	1.57143	1.14286	0.606092	2	1.75	1.875	0.176777	2	0.5	1.25	1.06066	1.5625	0.441942	1.5	0.625	1.0625	0.618718	NA	0.333333	0.333333	NA	0.697917	0.515599	1.16667	1.5625	1.36458	0.279896	0.714286	2	1.35714	0.909137	1.36086	0.00526121	1.33333	1.9	1.61667	0.400694	1.25	0.375	0.8125	0.618718	1.21458	0.568632	2	2	2	0	0.416667
R323	1.375	2	1.6875	0.441942	2	1.5	1.75	0.353553	0.25	1	0.625	0.53033	1.1875	0.795495	0	0.2	0.1	0.141421	0.25	0	0.125	0.176777	0.1125	0.0176777	1	1.375	1.1875	0.265165	1.625	1	1.3125	0.441942	1.25	0.0883883	1	1	1	0	0.916667	1	0.958333	0.0589256	0.979167	0.0294628	2	2	2	0	0
R302	0.142857	0.714286	0.428571	0.404061	1	0.375	0.6875	0.441942	0.75	0.357143	0.553571	0.277792	0.620536	0.0947018	1.8	2.78571	2.29286	0.697005	NA	0.7	0.7	NA	1.49643	1.12632	2.57143	0.916667	1.74405	1.17009	1	0.3	0.65	0.494975	1.19702	0.773608	0.666667	2.5	1.58333	1.29636	0	0.4375	0.21875	0.309359	0.901042	0.964906	3	2	2.5	0.707107	NA
R334	2.66667	3	2.83333	0.235702	y	NA	2	NA	2.875	0.5	1.6875	1.67938	1.84375	0.220971	0	NA	0	NA	NA	0	0	NA	0	0	1.375	0.5	0.9375	0.618718	NA	1.5	1.5	NA	1.21875	0.397748	2	0	1	1.41421	0	NA	0	NA	0.5	0.707107	2.5	NA	2.5	NA	0
R278	1.66667	2.125	1.89583	0.324091	2.25	2	2.125	0.176777	2.85714	2.125	2.49107	0.517703	2.30804	0.258852	1.75	2.21429	1.98214	0.3283	2.21429	2.15	2.18214	0.0454569	2.08214	0.141421	3.08333	2.5625	2.82292	0.368285	3.35714	2.57143	2.96429	0.555584	2.8936	0.099963	2	2.625	2.3125	0.441942	2.3125	2	2.15625	0.220971	2.23438	0.110485	2	2	2	0	NA
R307	1	7.25	4.125	4.41942	0	0	0	0	0.1875	2.75	1.46875	1.81196	0.734375	1.03856	0.375	1	0.6875	0.441942	NA	0.6875	0.6875	NA	0.6875	0	0.2	0.428571	0.314286	0.161624	0.166667	2.8125	1.48958	1.87089	0.901935	0.831061	0	0.142857	0.0714286	0.101015	0	0.125	0.0625	0.0883883	0.0669643	0.00631345	0	1.77778	0.888889	1.25708	NA
R133	0	7.3	3.65	5.16188	0	4.41667	2.20833	3.12305	2	7	4.5	3.53553	3.35417	1.62045	0.8	0.6	0.7	0.141421	2.28571	3.875	3.08036	1.12379	1.89018	1.68317	0.1875	0.875	0.53125	0.486136	7.4	3.6875	5.54375	2.62513	3.0375	3.54437	3.2	4.28571	3.74286	0.767716	4.83333	7	5.91667	1.53206	4.82976	1.53712	4.4	3.2	3.8	0.848528	0
R295	2.41667	0.833333	1.625	1.11959	0.1	5.8	2.95	4.03051	2.44444	1.85714	2.15079	0.415285	2.5504	0.565124	2.5	5.41667	3.95833	2.06239	2	2.78571	2.39286	0.555584	3.1756	1.10696	0.0625	0.8	0.43125	0.521491	2	2.16667	2.08333	0.117851	1.25729	1.1682	0	0	0	0	0	2.625	1.3125	1.85616	0.65625	0.928078	2.5	3.5	3	0.707107	1.33333
R320	2.75	2.03333	2.39167	0.50676	2.5	2	2.25	0.353553	4	1.7	2.85	1.62635	2.55	0.424264	0.7	0	0.35	0.494975	NA	0.5	0.5	NA	0.425	0.106066	1.5	1.66667	1.58333	0.117851	2	2	2	0	1.79167	0.294628	2	2	2	0	2.25	2.5	2.375	0.176777	2.1875	0.265165	2.25	4	3.125	1.23744	1.125
R34	2	2.33333	2.16667	0.235702	7.33333	7.875	7.60417	0.383016	7.64286	7	7.32143	0.454569	7.4628	0.199926	2.33333	2.41667	2.375	0.0589256	2.83333	2.25	2.54167	0.412479	2.45833	0.117851	2.75	2.25	2.5	0.353553	3	2.75	2.875	0.176777	2.6875	0.265165	5.6875	4.64286	5.16518	0.738674	5.5	5.125	5.3125	0.265165	5.23884	0.104172	2.57143	2.85714	2.71429	0.202031	3.5
R279	2.0625	1.75	1.90625	0.220971	6.91667	7.07143	6.99405	0.109433	7.6875	6.875	7.28125	0.574524	7.13765	0.203083	2	2.16667	2.08333	0.117851	1.4375	1	1.21875	0.309359	1.65104	0.611353	2.66667	2.5	2.58333	0.117851	3.0625	3.5	3.28125	0.309359	2.93229	0.493502	5.66667	4.8125	5.23958	0.603987	6	5.5	5.75	0.353553	5.49479	0.360919	2.28571	2.64286	2.46429	0.252538	NA
R166	7.66667	7.6875	7.67708	0.0147314	7.66667	4.25	5.95833	2.41595	7.25	7	7.125	0.176777	6.54167	0.824958	4.75	1	2.875	2.65165	NA	3.42857	3.42857	NA	3.15179	0.391434	6.4	NA	6.4	NA	0	6.33333	3.16667	4.47834	4.78333	2.28631	0.5	3.42857	1.96429	2.07081	7.5	2.5625	5.03125	3.49134	3.49777	2.16867	3.42857	4.1	3.76429	0.474772	1.9375
R322	2.25	4.3	3.275	1.44957	2.875	3	2.9375	0.0883883	1.5	0.7	1.1	0.565685	2.01875	1.29931	0	NA	0	NA	NA	0.625	0.625	NA	0.3125	0.441942	2	0.166667	1.08333	1.29636	3.16667	0.5	1.83333	1.88562	1.45833	0.53033	8	1.75	4.875	4.41942	1	0	0.5	0.707107	2.6875	3.09359	1.83333	NA	1.83333	NA	4
R153	5.5	2.1875	3.84375	2.34229	0.75	3.44444	2.09722	1.90526	4.3	7	5.65	1.90919	3.87361	2.51219	3.375	3.75	3.5625	0.265165	3.75	2.85714	3.30357	0.631345	3.43304	0.18309	0.125	1	0.5625	0.618718	0.4	3.14286	1.77143	1.93949	1.16696	0.854842	6.66667	6	6.33333	0.471405	3.27778	3.9375	3.60764	0.466494	4.97049	1.92736	3.5	3.875	3.6875	0.265165	3.5
R191	4.28571	4.21429	4.25	0.0505076	3.85714	4.41667	4.1369	0.395643	3.6875	3.66667	3.67708	0.0147314	3.90699	0.325143	3.58333	4	3.79167	0.294628	3.25	5.5	4.375	1.59099	4.08333	0.412479	3.5	5.5	4.5	1.41421	3.28571	3.5	3.39286	0.151523	3.94643	0.782868	4.16667	4.07143	4.11905	0.0673435	4.35714	4.75	4.55357	0.277792	4.33631	0.307255	4.25	2.96667	3.60833	0.907454	2.85
R16	3.4	3	3.2	0.282843	7.8	7.75	7.775	0.0353553	7.75	7.25	7.5	0.353553	7.6375	0.194454	3	2.7	2.85	0.212132	3.5	0.375	1.9375	2.20971	2.39375	0.645235	3.5	4.125	3.8125	0.441942	4.83333	4.125	4.47917	0.500867	4.14583	0.471405	5.33333	5.3	5.31667	0.0235702	5.4	5.5	5.45	0.0707107	5.38333	0.0942809	2.8	3.16667	2.98333	0.259272	4.5
R190	3.42857	3.125	3.27679	0.214657	3.4375	3.57143	3.50446	0.0947018	4	3.625	3.8125	0.265165	3.65848	0.217814	3	3.25	3.125	0.176777	1.66667	3.07143	2.36905	0.993317	2.74702	0.534539	3.75	4.5625	4.15625	0.574524	5	4.375	4.6875	0.441942	4.42188	0.37565	3.5	4.3125	3.90625	0.574524	3.75	3.58333	3.66667	0.117851	3.78646	0.169411	2.92857	2.66667	2.79762	0.185195	4.7
R160	6.6875	0.4375	3.5625	4.41942	7.125	7.2	7.1625	0.053033	0.785714	0.571429	0.678571	0.151523	3.92054	4.58483	7.625	7.5	7.5625	0.0883883	1.42857	0.5	0.964286	0.656599	4.26339	4.66564	4.83333	7.5	6.16667	1.88562	3.875	0.285714	2.08036	2.53801	4.12351	2.88946	7.125	1.5	4.3125	3.97748	4	3.28571	3.64286	0.505076	3.97768	0.473509	3.07143	6.875	4.97321	2.68953	NA
R131	1.375	0.6	0.9875	0.548008	5	0.3	2.65	3.3234	3.78571	4	3.89286	0.151523	3.27143	0.878833	4.92857	4.4	4.66429	0.373756	4.5	5	4.75	0.353553	4.70714	0.0606092	1.25	1.3	1.275	0.0353553	6.86667	4.6875	5.77708	1.5409	3.52604	3.18345	3.8125	2.5	3.15625	0.928078	3.625	0	1.8125	2.56326	2.48438	0.950175	6.4	7.3	6.85	0.636396	3.5625
R329	7.25	4.91667	6.08333	1.64992	2	1	1.5	0.707107	7.25	3.6875	5.46875	2.51907	3.48438	2.80633	4.25	NA	4.25	NA	7.11111	1.91667	4.51389	3.67303	4.38194	0.186598	6.625	7.5	7.0625	0.618718	4	4.66667	4.33333	0.471405	5.69792	1.92981	4	3.2	3.6	0.565685	3.625	3.28571	3.45536	0.239911	3.52768	0.102278	7	3.875	5.4375	2.20971	3.83333
R330	6.25	6.25	6.25	0	7.8	7	7.4	0.565685	NA	7	7	NA	7.2	0.282843	8	7	7.5	0.707107	3.5	NA	3.5	NA	5.5	2.82843	8	7	7.5	0.707107	6.5	8	7.25	1.06066	7.375	0.176777	7.5	7.33333	7.41667	0.117851	0	4.41667	2.20833	3.12305	4.8125	3.68285	NA	4	4	NA	7
R318	5.5	6	5.75	0.353553	6.33333	5.2	5.76667	0.801388	6.5	6.125	6.3125	0.265165	6.03958	0.385962	5	5.25	5.125	0.176777	5	5	5	0	5.0625	0.0883883	7	6.51429	6.75714	0.343452	4.91667	5.16667	5.04167	0.176777	5.8994	1.21302	5.975	6.125	6.05	0.106066	5.375	6	5.6875	0.441942	5.86875	0.256326	4.625	5.9	5.2625	0.901561	6
R324	5	4.0625	4.53125	0.662913	5.16667	3.66667	4.41667	1.06066	5.6	4.28571	4.94286	0.92934	4.67976	0.372073	4.5	1	2.75	2.47487	2.33333	3	2.66667	0.471405	2.70833	0.0589256	1	2.91667	1.95833	1.35529	0.666667	2.85	1.75833	1.54385	1.85833	0.141421	5.5	5	5.25	0.353553	4.35714	5	4.67857	0.454569	4.96429	0.404061	5	5.25	5.125	0.176777	6.83333
R285	6.875	6.8125	6.84375	0.0441942	7	6.35714	6.67857	0.454569	7	6.92857	6.96429	0.0505076	6.82143	0.202031	8	7.875	7.9375	0.0883883	7	7	7	0	7.46875	0.662913	7.14286	7.05357	7.09821	0.0631345	6.66667	7.5625	7.11458	0.63345	7.1064	0.0115747	7.5	3.72727	5.61364	2.66772	7.41667	7.21429	7.31548	0.143105	6.46456	1.20338	5	5.875	5.4375	0.618718	6.75
R326	6	7	6.5	0.707107	7	6.03333	6.51667	0.683537	6.25	5.58333	5.91667	0.471405	6.21667	0.424264	6	7	6.5	0.707107	NA	7	7	NA	6.75	0.353553	7.375	7.5	7.4375	0.0883883	6.5	5.2	5.85	0.919239	6.64375	1.12253	5.91667	6	5.95833	0.0589256	6.7	5.25	5.975	1.0253	5.96667	0.0117851	5.3	6.3	5.8	0.707107	7.1
R319	6.07143	5.5	5.78571	0.404061	7.41667	5.75	6.58333	1.17851	6.58333	6.35714	6.47024	0.159941	6.52679	0.0799704	6.66667	4.8125	5.73958	1.31109	6.875	6.5	6.6875	0.265165	6.21354	0.670278	7.5	7.16667	7.33333	0.235702	6.3	6.25	6.275	0.0353553	6.80417	0.748355	7.08333	6.5	6.79167	0.412479	7.4375	6.66667	7.05208	0.545061	6.92188	0.184142	6.8	NA	6.8	NA	6
R288	6.6875	7.0625	6.875	0.265165	6.08333	6	6.04167	0.0589256	7.35714	6.75	7.05357	0.429315	6.54762	0.715525	6.1	6	6.05	0.0707107	7.1875	6.25	6.71875	0.662913	6.38438	0.472878	6.64286	6.1875	6.41518	0.321986	6.85714	5.0625	5.95982	1.269	6.1875	0.321986	7.28571	1.91667	4.60119	3.79649	7.14286	6.42857	6.78571	0.505076	5.69345	1.54469	5.5	6.35714	5.92857	0.606092	7
R35	7.64286	7.33333	7.4881	0.218866	7.07143	7.375	7.22321	0.214657	5.9	7	6.45	0.777817	6.83661	0.546745	5.2	6.1	5.65	0.636396	4.78205	7	5.89103	1.56833	5.77051	0.170431	7.83333	7.125	7.47917	0.500867	6.76786	6.375	6.57143	0.277792	7.0253	0.641868	7.25	6.75	7	0.353553	6.85714	6.5	6.67857	0.252538	6.83929	0.227284	6.25	5.95	6.1	0.212132	7
R32	5.5	7	6.25	1.06066	6.71429	7.71429	7.21429	0.707107	7	6.57143	6.78571	0.303046	7	0.303046	6.83333	6.35714	6.59524	0.336718	6.33333	7	6.66667	0.471405	6.63095	0.0505076	7.45536	7.58571	7.52054	0.0921764	7	5.875	6.4375	0.795495	6.97902	0.765822	6.91667	7.125	7.02083	0.147314	6.71429	6.25	6.48214	0.3283	6.75149	0.380912	6.25	6.66667	6.45833	0.294628	7
R43	7.1875	6.8125	7	0.265165	7.66667	6.41667	7.04167	0.883883	7.125	6.25	6.6875	0.618718	6.86458	0.250434	6.625	6.6875	6.65625	0.0441942	7	7	7	0	6.82812	0.243068	7.75	6.41667	7.08333	0.942809	6.75	7.28571	7.01786	0.378807	7.0506	0.0462987	6	6.28571	6.14286	0.202031	7.5625	6.5	7.03125	0.751301	6.58705	0.628189	6	6.57143	6.28571	0.404061	7
R28	7	6.6875	6.84375	0.220971	7.6	6.85714	7.22857	0.525279	7	7	7	0	7.11429	0.161624	5.91667	8	6.95833	1.47314	NA	7	7	NA	6.97917	0.0294628	7.08333	7.1	7.09167	0.0117851	6	6.5	6.25	0.353553	6.67083	0.595148	7.375	6.8	7.0875	0.406586	6.08333	6	6.04167	0.0589256	6.56458	0.739516	NA	6.07143	6.07143	NA	NA
R277	7.375	6.07143	6.72321	0.921764	7.71429	7.875	7.79464	0.113642	6.75	6.4	6.575	0.247487	7.18482	0.862418	7.5	6.66667	7.08333	0.589256	NA	7	7	NA	7.04167	0.0589256	7.6875	7.125	7.40625	0.397748	6	4.71429	5.35714	0.909137	6.3817	1.44894	7.6875	7	7.34375	0.486136	5.83333	7.2	6.51667	0.966379	6.93021	0.584836	6	6.42857	6.21429	0.303046	7
R332	7.625	7.64286	7.63393	0.0126269	8	7.41667	7.70833	0.412479	7.42857	7	7.21429	0.303046	7.46131	0.349344	8	7.25	7.625	0.53033	NA	7.25	7.25	NA	7.4375	0.265165	7.875	7.1	7.4875	0.548008	7	7.25	7.125	0.176777	7.30625	0.256326	7.66667	6.58333	7.125	0.766032	7.6875	7	7.34375	0.486136	7.23438	0.15468	6.41667	6.28571	6.35119	0.0925973	NA
R196	6.66667	6.35714	6.5119	0.218866	6.5	7.25	6.875	0.53033	7.0625	0	3.53125	4.99394	5.20312	2.36439	7.71429	6.5	7.10714	0.85863	6.92857	7	6.96429	0.0505076	7.03571	0.101015	7	7.2	7.1	0.141421	7.5	6.83333	7.16667	0.471405	7.13333	0.0471405	6.83333	6.5	6.66667	0.235702	6.16667	6.83333	6.5	0.471405	6.58333	0.117851	6.66667	6.06667	6.36667	0.424264	7
R340	6.5	7.7	7.1	0.848528	7.66667	7.42857	7.54762	0.168359	7.16667	6.83333	7	0.235702	7.27381	0.387225	7.83333	6.58333	7.20833	0.883883	7	7.25	7.125	0.176777	7.16667	0.0589256	7.375	7.5625	7.46875	0.132583	8.16667	6.75	7.45833	1.00173	7.46354	0.0073657	8	6.83333	7.41667	0.824958	7	6.33333	6.66667	0.471405	7.04167	0.53033	6.58333	7.33333	6.95833	0.53033	NA
R333	6.875	6.9375	6.90625	0.0441942	7.5	7.5	7.5	0	7.08333	7.375	7.22917	0.206239	7.36458	0.191508	6.78571	6.71429	6.75	0.0505076	7	7	7	0	6.875	0.176777	7.65278	7.3	7.47639	0.249452	7.5	7.33333	7.41667	0.117851	7.44653	0.04223	7.25	7.16667	7.20833	0.0589256	6.625	7.21429	6.91964	0.416688	7.06399	0.204135	7	5.7	6.35	0.919239	7.25
R20	6.66667	6.85714	6.7619	0.134687	8	7.42857	7.71429	0.404061	7.8125	7.42857	7.62054	0.271478	7.66741	0.0662913	7.5	7.64286	7.57143	0.101015	NA	7	7	NA	7.28571	0.404061	7.33333	6.96429	7.14881	0.260956	7.75	7.71429	7.73214	0.0252538	7.44048	0.412479	7.83333	6.75	7.29167	0.766032	8	7.4375	7.71875	0.397748	7.50521	0.301994	6.33333	6.83333	6.58333	0.353553	7
R157	6.5625	6.5	6.53125	0.0441942	7.07143	6.5	6.78571	0.404061	7	6.3125	6.65625	0.486136	6.72098	0.0915451	6.58333	6.33333	6.45833	0.176777	6.33333	6.8125	6.57292	0.338822	6.51563	0.0810227	6.85714	7.125	6.99107	0.189404	7.625	4.9375	6.28125	1.90035	6.63616	0.50192	7.2	6	6.6	0.848528	6.85714	6.8125	6.83482	0.0315673	6.71741	0.166044	6.5	6.71429	6.60714	0.151523	7.16667
R281	7.25	7.5625	7.40625	0.220971	7.91667	7.33333	7.625	0.412479	7.16667	7.16667	7.16667	0	7.39583	0.324091	7.07143	8.75	7.91071	1.18693	7.25	7	7.125	0.176777	7.51786	0.555584	7.16667	7.4	7.28333	0.164992	7.33333	7.08333	7.20833	0.176777	7.24583	0.053033	7.75	7.5	7.625	0.176777	6.83333	NA	6.83333	NA	7.22917	0.559793	7	6.75	6.875	0.176777	6.83333
R44	6.25	6.45714	6.35357	0.146472	7.83333	7.25	7.54167	0.412479	7.33333	7.16667	7.25	0.117851	7.39583	0.206239	6.16667	6.625	6.39583	0.324091	6.92857	7.16667	7.04762	0.168359	6.72173	0.460882	7.57143	7	7.28571	0.404061	7.08333	6.66667	6.875	0.294628	7.08036	0.290419	5.25	8.42857	6.83929	2.24759	7.35714	6.8	7.07857	0.393959	6.95893	0.169201	6.5	7.2	6.85	0.494975	7
R36	6.25	6.60714	6.42857	0.252538	7.64286	7.6875	7.66518	0.0315673	8.16667	7	7.58333	0.824958	7.62426	0.0578733	8	6.8125	7.40625	0.839689	7	7	7	0	7.20312	0.287262	8	7.3125	7.65625	0.486136	7.4375	7.28571	7.36161	0.107329	7.50893	0.208344	6.64286	7.35714	7	0.505076	7.5	7.08333	7.29167	0.294628	7.14583	0.206239	6	7.5	6.75	1.06066	7
R283	6.4375	7	6.71875	0.397748	7.625	7.7	7.6625	0.053033	7.57143	7	7.28571	0.404061	7.47411	0.266428	7.55	6.08333	6.81667	1.03709	7.21429	7	7.10714	0.151523	6.9619	0.205398	6.5	7.6875	7.09375	0.839689	8	5.58333	6.79167	1.70884	6.94271	0.213605	7.5	6.91667	7.20833	0.412479	8	7.25	7.625	0.53033	7.41667	0.294628	6.5	7.5	7	0.707107	NA
R337	8	6.16667	7.08333	1.29636	0.5	7	3.75	4.59619	8	6.66667	7.33333	0.942809	5.54167	2.5338	6.5	7.75	7.125	0.883883	7	7	7	0	7.0625	0.0883883	8	7	7.5	0.707107	7.33333	7.16667	7.25	0.117851	7.375	0.176777	7.41667	7	7.20833	0.294628	7.83333	7	7.41667	0.589256	7.3125	0.147314	7	7.125	7.0625	0.0883883	7
R172	7.33333	6.625	6.97917	0.500867	7.5	7.01667	7.25833	0.341768	8	7	7.5	0.707107	7.37917	0.170884	8	7.75	7.875	0.176777	5.5	7	6.25	1.06066	7.0625	1.14905	7.25	7	7.125	0.176777	6.75	7.875	7.3125	0.795495	7.21875	0.132583	7.5	7.5	7.5	0	7	6.64286	6.82143	0.252538	7.16071	0.479822	NA	7	7	NA	7.25
R336	7.25	8	7.625	0.53033	8	8	8	0	2	NA	2	NA	5	4.24264	8	6.5	7.25	1.06066	7	7	7	0	7.125	0.176777	7.5	7.5	7.5	0	8	7	7.5	0.707107	7.5	0	7.5	7.75	7.625	0.176777	7.5	7	7.25	0.353553	7.4375	0.265165	6.5	8	7.25	1.06066	7
R165	7.75	7.21429	7.48214	0.378807	8	7.85714	7.92857	0.101015	7.625	7.875	7.75	0.176777	7.83929	0.126269	6	6.92857	6.46429	0.656599	7.28571	7.5	7.39286	0.151523	6.92857	0.656599	7.8125	8.25	8.03125	0.309359	7.91667	7.91667	7.91667	0	7.97396	0.0810227	8	6.25	7.125	1.23744	8	7.5625	7.78125	0.309359	7.45312	0.464039	7	7.66667	7.33333	0.471405	7.4375
R09	6.5	7.3125	6.90625	0.574524	8	7.14286	7.57143	0.606092	7.6875	7.5	7.59375	0.132583	7.58259	0.0157836	7.83333	8	7.91667	0.117851	NA	7	7	NA	7.45833	0.648181	7.57143	7.75	7.66071	0.126269	7	7.83333	7.41667	0.589256	7.53869	0.172568	7.21429	5.5	6.35714	1.21218	6.83333	7.25	7.04167	0.294628	6.6994	0.484031	7.58333	7.85714	7.72024	0.193613	7.16667
R91	7.78571	7.57143	7.67857	0.151523	7.9	7.83333	7.86667	0.0471405	7.28571	6.16667	6.72619	0.791286	7.29643	0.806438	8	7	7.5	0.707107	7.14286	7	7.07143	0.101015	7.28571	0.303046	7.875	7.4375	7.65625	0.309359	7.6	7.2	7.4	0.282843	7.52813	0.181196	8	7.375	7.6875	0.441942	7.4375	7.3125	7.375	0.0883883	7.53125	0.220971	8	7.75	7.875	0.176777	NA
[truncated: 6 more columns]
