# Supplementary material for: Discovery of Resistance Genes in Rye by Targeted Long-Read Sequencing and Association Genetics
Source: Cells. 2022 Apr 9;11(8):1273. doi: 10.3390/cells11081273 (PMC9032263; doi:10.3390/cells11081273)
Supplement: Supplementary file 1 [file cells-11-01273-s001.zip › Supplementary Table S4.xlsx]

## Sheet: 1RS
Supplementary Table S4. Association of 600 K SNP markers in leaf rust resistance associated block on chromosome arm 1RS in 92 inbred rye (Secale cereale L.) lines towards Puccinia recondita f. sp. secalis single pustule isolate SPI-6 in trial replicate 1
Marker ID	Chromosome	Position (Mbp)	P value	LOD	r2_with_snp	r2_without_snp	Effect
AX_99734118	1R	101.36	6.83145e-05	4.16549	0.66318	0.582094	-1.30673
AX_99866098	1R	101.361	0.00273337	2.5633	0.626212	0.582094	-0.79764
AX_99740925	1R	101.363	0.0013922	2.8563	0.632658	0.582094	-0.843308
AX_99555471	1R	101.366	0.00139632	2.85502	0.63263	0.582094	-0.801423
AX_99325756	1R	101.616	0.0031211	2.50569	0.624963	0.582094	1.56603
AX_99605953	1R	101.654	0.00270318	2.56812	0.626317	0.582094	-0.851232
AX_99763491	1R	101.655	0.00419664	2.3771	0.622196	0.582094	-0.855607
AX_99657527	1R	101.655	0.00224769	2.64826	0.628066	0.582094	0.832158
AX_99337565	1R	101.656	0.00224769	2.64826	0.628066	0.582094	0.832158
AX_99622361	1R	101.656	0.00224769	2.64826	0.628066	0.582094	-0.832158
AX_99279669	1R	101.658	0.00198148	2.70301	0.629267	0.582094	-0.843801
AX_99612850	1R	101.658	0.00198148	2.70301	0.629267	0.582094	0.843801
AX_99673757	1R	101.658	0.00198148	2.70301	0.629267	0.582094	-0.843801
AX_99297564	1R	101.661	0.000325407	3.48757	0.647036	0.582094	-1.16647
AX_99462889	1R	101.661	0.000434445	3.36206	0.644126	0.582094	-1.06095
AX_99343423	1R	101.661	4.74804e-05	4.32349	0.667044	0.582094	1.24929
AX_99769352	1R	101.662	0.00297858	2.52599	0.625402	0.582094	0.942382
AX_99314993	1R	101.662	0.00029333	3.53264	0.648087	0.582094	-1.13197
AX_99737902	1R	101.662	0.000325407	3.48757	0.647036	0.582094	-1.16647
AX_99511658	1R	101.663	0.000465109	3.33244	0.643443	0.582094	1.07514
AX_99760960	1R	101.663	0.000358119	3.44597	0.646069	0.582094	-1.12448
AX_99640320	1R	101.663	0.000282163	3.5495	0.648481	0.582094	-1.14807
AX_99569437	1R	101.664	0.000286467	3.54293	0.648328	0.582094	-2.01708
AX_99289093	1R	101.664	0.000358119	3.44597	0.646069	0.582094	-1.12448
AX_99653540	1R	101.664	0.000316479	3.49966	0.647318	0.582094	-1.14782
AX_99693190	1R	101.664	0.000252882	3.59708	0.649596	0.582094	1.19247
AX_99521294	1R	101.665	0.00189651	2.72205	0.629686	0.582094	0.965167
AX_99383023	1R	101.665	0.00268448	2.57114	0.626383	0.582094	-0.845116
AX_99226052	1R	101.669	9.68737e-05	4.01379	0.659506	0.582094	1.14625
AX_99396759	1R	101.669	4.23303e-05	4.37335	0.668271	0.582094	1.18405
AX_99618949	1R	101.888	1.2513e-05	4.90264	0.681531	0.582094	-1.28203
AX_99771905	1R	101.891	1.20716e-05	4.91823	0.681928	0.582094	1.46754
AX_99570279	1R	101.984	0.000193787	3.71267	0.652318	0.582094	2.03053
AX_99269718	1R	101.99	0.00281686	2.55024	0.625928	0.582094	1.52094
AX_99349384	1R	101.991	0.000459987	3.33725	0.643554	0.582094	0.972257
AX_99491630	1R	102.364	0.0021045	2.67685	0.628693	0.582094	0.805919
AX_99475577	1R	104.167	0.00201794	2.69509	0.629093	0.582094	-0.895244
AX_99610414	1R	104.442	0.00346947	2.45974	0.62397	0.582094	-0.845669
AX_99572923	1R	106.562	0.000677774	3.16891	0.639697	0.582094	-1.01874
AX_99408647	1R	106.563	0.000800447	3.09667	0.638056	0.582094	-1.25398
AX_99468906	1R	106.736	0.00152362	2.81712	0.631788	0.582094	0.952031
AX_99679220	1R	106.74	0.00261815	2.58201	0.626619	0.582094	-0.8945
AX_99766073	1R	106.74	0.00152362	2.81712	0.631788	0.582094	0.952031
AX_99781839	1R	106.74	0.00152362	2.81712	0.631788	0.582094	-0.952031
AX_99771196	1R	106.74	0.00111421	2.95303	0.634819	0.582094	-0.986856
AX_99511682	1R	106.74	0.0038249	2.41738	0.623059	0.582094	-0.858254
AX_99400248	1R	106.74	0.00152362	2.81712	0.631788	0.582094	-0.952031
AX_99649953	1R	106.94	0.00125274	2.90214	0.63368	0.582094	0.971317
AX_99258307	1R	106.94	0.00125274	2.90214	0.63368	0.582094	-0.971317
AX_99740363	1R	107.073	0.000149338	3.82583	0.655002	0.582094	-1.13058
AX_99451204	1R	107.286	9.68444e-05	4.01393	0.659509	0.582094	1.29745
AX_99808205	1R	107.293	0.000656457	3.18279	0.640013	0.582094	-0.96994
AX_99752389	1R	107.294	0.000531391	3.27459	0.642113	0.582094	-1.07905
AX_99269124	1R	107.294	0.00195025	2.70991	0.629419	0.582094	1.59664
AX_99411428	1R	107.295	0.00029333	3.53264	0.648087	0.582094	1.13197
AX_99808963	1R	107.323	0.00483777	2.31535	0.620878	0.582094	-1.61683
AX_99259739	1R	107.325	0.000803598	3.09496	0.638017	0.582094	0.986653
AX_99623531	1R	107.531	0.000441185	3.35538	0.643972	0.582094	1.13752
AX_99306165	1R	107.963	0.00319956	2.49491	0.62473	0.582094	0.820849
AX_99704385	1R	107.963	0.00242193	2.61584	0.627357	0.582094	-0.843296
AX_99730613	1R	108	0.00377542	2.42304	0.623181	0.582094	0.82004
AX_99814835	1R	108.3	0.000701695	3.15385	0.639354	0.582094	-0.991802
AX_99785336	1R	108.313	0.00373269	2.42798	0.623287	0.582094	-0.801561
AX_99543889	1R	108.328	0.00311293	2.50683	0.624988	0.582094	3.09431
AX_99635697	1R	108.419	0.00342978	2.46473	0.624078	0.582094	1.53648
AX_99571587	1R	108.459	0.00299299	2.5239	0.625357	0.582094	-0.864182
AX_99680104	1R	108.6	0.00475125	2.32319	0.621045	0.582094	-0.759996
AX_99410313	1R	108.6	0.00151786	2.81877	0.631824	0.582094	0.852923
AX_99870804	1R	108.6	0.00482147	2.31682	0.620909	0.582094	-0.718362
AX_99661691	1R	108.6	0.00109539	2.96043	0.634985	0.582094	0.862755
AX_99333013	1R	108.6	0.00128504	2.89108	0.633433	0.582094	-0.94742
AX_99283122	1R	108.601	0.00403463	2.3942	0.622562	0.582094	0.741045
AX_99801616	1R	108.7	0.0033961	2.46902	0.624171	0.582094	-0.812193
AX_99844013	1R	108.701	0.000389175	3.40986	0.645231	0.582094	1.09887
AX_99269401	1R	108.848	9.99761e-05	4.0001	0.659176	0.582094	1.15149
AX_99675367	1R	109.04	0.00131454	2.88123	0.633214	0.582094	1.55163
AX_99268278	1R	109.28	0.000540371	3.26731	0.641946	0.582094	-1.46083
AX_99451038	1R	109.421	0.00390101	2.40882	0.622876	0.582094	0.820851
AX_99666569	1R	109.698	0.000631039	3.19994	0.640405	0.582094	0.975579
AX_99350119	1R	109.868	0.00181534	2.74104	0.630105	0.582094	1.78486
AX_99254405	1R	109.894	0.00291693	2.53507	0.625599	0.582094	1.71022
AX_99684519	1R	110.103	0.000259011	3.58668	0.649352	0.582094	-1.16815
AX_99819892	1R	110.331	0.00102702	2.98842	0.635613	0.582094	-1.05521
AX_99814606	1R	110.332	0.000468275	3.3295	0.643375	0.582094	-1.13648
AX_99490675	1R	110.883	0.000161729	3.79121	0.654179	0.582094	1.17959
AX_99461134	1R	111.064	1.92456e-05	4.71567	0.676798	0.582094	1.52574
AX_99668252	1R	111.155	4.62506e-05	4.33488	0.667324	0.582094	1.47557
AX_99506238	1R	112.119	0.000460372	3.33689	0.643546	0.582094	1.07392
AX_99243448	1R	112.443	0.000330236	3.48117	0.646887	0.582094	1.12008
AX_99757833	1R	112.443	0.00012447	3.90493	0.656891	0.582094	1.20033
AX_99278722	1R	112.444	0.00123326	2.90895	0.633832	0.582094	1.01273
AX_99581959	1R	112.449	0.00207528	2.68292	0.628826	0.582094	1.01102
AX_99407912	1R	113.961	5.29416e-05	4.2762	0.665883	0.582094	1.55585
AX_99253717	1R	113.962	9.05001e-05	4.04335	0.660219	0.582094	1.26025
AX_99288941	1R	113.964	7.2804e-05	4.13784	0.662508	0.582094	1.48131
AX_99341050	1R	113.965	5.29416e-05	4.2762	0.665883	0.582094	-1.55585
AX_99554966	1R	113.969	0.000696894	3.15683	0.639422	0.582094	-1.16924
AX_99783531	1R	113.97	2.66275e-05	4.57467	0.673264	0.582094	1.45027
AX_99245080	1R	114.184	0.00462194	2.33518	0.6213	0.582094	-0.969404
AX_99878454	1R	114.184	0.00336394	2.47315	0.62426	0.582094	0.96282
AX_99476528	1R	114.374	0.00449723	2.34706	0.621554	0.582094	-0.939704
AX_99321838	1R	114.518	0.00501767	2.2995	0.620541	0.582094	-0.904318
AX_99619029	1R	114.519	0.000626784	3.20288	0.640472	0.582094	1.00569
AX_99827542	1R	115.089	0.00120244	2.91994	0.634078	0.582094	0.954386
AX_99711601	1R	115.091	0.00368279	2.43382	0.623413	0.582094	-0.838771
AX_99442596	1R	115.091	1.47847e-06	5.83019	0.70579	0.582094	-1.93875
AX_99370824	1R	115.091	0.00476766	2.32169	0.621013	0.582094	1.91636
AX_99317115	1R	115.094	0.00167445	2.77613	0.63088	0.582094	0.908444
AX_99708427	1R	115.094	0.00233245	2.63219	0.627714	0.582094	-0.939005
AX_99586215	1R	115.095	0.000649536	3.1874	0.640118	0.582094	-1.02004
AX_99769540	1R	115.342	0.00104091	2.98259	0.635482	0.582094	1.04967
AX_99678785	1R	115.342	0.000904005	3.04383	0.636861	0.582094	0.976944
AX_99639571	1R	115.342	0.000323941	3.48953	0.647082	0.582094	1.06036
AX_99525253	1R	115.343	0.000453336	3.34358	0.6437	0.582094	1.04343
AX_99660937	1R	115.344	0.00104091	2.98259	0.635482	0.582094	1.04967
AX_99396179	1R	115.346	0.00207216	2.68358	0.62884	0.582094	1.54588
AX_99382186	1R	115.384	0.000494794	3.30558	0.642825	0.582094	-1.12013
AX_99822015	1R	115.384	0.000679677	3.1677	0.639669	0.582094	1.09022
AX_99417728	1R	115.385	0.000765887	3.11584	0.638491	0.582094	-1.07897
AX_99384421	1R	115.385	0.000916598	3.03782	0.636726	0.582094	-0.971325
AX_99803145	1R	115.385	0.000158079	3.80113	0.654415	0.582094	-1.11875
AX_99856274	1R	115.388	0.000494794	3.30558	0.642825	0.582094	1.12013
AX_99446469	1R	115.389	0.000765887	3.11584	0.638491	0.582094	-1.07897
AX_99259920	1R	115.391	5.43167e-06	5.26507	0.690854	0.582094	-1.43294
AX_99832543	1R	115.392	0.002741	2.56209	0.626186	0.582094	1.04436
AX_99251803	1R	115.553	7.77001e-07	6.10958	0.713353	0.582094	1.86873
AX_99412074	1R	115.555	0.00177101	2.75178	0.630342	0.582094	1.14286
AX_99349667	1R	115.573	0.000764604	3.11656	0.638507	0.582094	1.09588
AX_99822143	1R	115.726	0.000556685	3.25439	0.64165	0.582094	1.13452
AX_99538628	1R	116.396	0.000606591	3.2171	0.640797	0.582094	-1.02772
AX_99240335	1R	116.397	0.00124024	2.90649	0.633777	0.582094	-0.969555
AX_99477184	1R	116.399	0.000371269	3.43031	0.645705	0.582094	1.99141
AX_99384409	1R	116.453	0.000118887	3.92487	0.657368	0.582094	-1.2149
AX_99429534	1R	116.453	0.000118887	3.92487	0.657368	0.582094	-1.2149
AX_99665014	1R	116.453	0.0015601	2.80685	0.63156	0.582094	-1.67156
AX_99376367	1R	116.52	0.00026055	3.58411	0.649291	0.582094	1.1095
AX_99689533	1R	116.553	3.07695e-05	4.51188	0.6717	0.582094	-1.20907
AX_99480235	1R	116.691	0.00010912	3.9621	0.658262	0.582094	-1.19925
AX_99502497	1R	116.745	0.000178279	3.7489	0.653175	0.582094	-1.16536
AX_99588635	1R	116.775	3.58011e-05	4.4461	0.670068	0.582094	1.20254
AX_99751261	1R	116.862	7.72919e-05	4.11187	0.661877	0.582094	2.1165
AX_99656914	1R	116.922	6.60847e-05	4.1799	0.663531	0.582094	-1.19187
AX_99463636	1R	116.953	7.28514e-05	4.13756	0.662501	0.582094	1.19803
AX_99237479	1R	116.953	9.70977e-05	4.01279	0.659482	0.582094	-1.21309
AX_99379981	1R	116.986	5.0064e-05	4.30047	0.666478	0.582094	1.27096
AX_99274310	1R	116.987	6.43602e-05	4.19138	0.66381	0.582094	-1.24831
AX_99875069	1R	117.046	0.00214708	2.66815	0.628502	0.582094	-0.974354
AX_99848029	1R	117.047	0.00025007	3.60194	0.64971	0.582094	1.11974
AX_99623242	1R	117.048	4.35709e-05	4.3608	0.667962	0.582094	-1.28754
AX_99535697	1R	117.049	0.000229551	3.63912	0.650583	0.582094	1.12109
AX_99267919	1R	117.064	0.000101016	3.99561	0.659068	0.582094	-1.22288
AX_99697449	1R	117.089	0.000311111	3.50709	0.647491	0.582094	1.12419
AX_99623993	1R	117.089	0.00025506	3.59336	0.649508	0.582094	1.14059
AX_99638036	1R	117.09	0.000794573	3.09987	0.638129	0.582094	-1.04337
AX_99236875	1R	117.173	0.00028062	3.55188	0.648537	0.582094	2.11253
AX_99426924	1R	117.337	0.000568458	3.2453	0.641442	0.582094	1.81546
AX_99883269	1R	117.342	4.12876e-05	4.38418	0.668538	0.582094	1.14319

## Sheet: 1RL
Supplementary Table S4: Association of 600 K SNP markers in leaf rust resistance associated block on chromosome arm 1RL in 92 inbred rye (Secale cereale L.) lines towards Puccinia recondita f. sp. secalis single pustule isolate SPI-1 in trial replicate 1
Marker ID	Chromosome	Position (Mbp)	P value	LOD	r2_with_snp	r2_without_snp	Effect
AX_99579338	1R	618.447	0.00312268	2.50547	0.60231	0.557444	2.52272
AX_99633717	1R	619.595	0.000133764	3.87366	0.634921	0.557444	-2.13928
AX_99320152	1R	620.196	0.000284658	3.54568	0.626818	0.557444	1.84245
AX_99635681	1R	620.35	0.00250166	2.60177	0.604498	0.557444	1.5595
AX_99711884	1R	620.931	0.000900439	3.04555	0.614801	0.557444	0.865988
AX_99465377	1R	621.021	0.000264942	3.57685	0.62758	0.557444	3.79421
AX_99435406	1R	621.032	0.000344999	3.46218	0.624783	0.557444	1.89641
AX_99827642	1R	621.289	0.00085278	3.06916	0.615359	0.557444	3.00942
AX_99389052	1R	621.289	0.00184755	2.7334	0.607517	0.557444	1.3954
AX_99857798	1R	621.719	0.000324169	3.48923	0.62544	0.557444	2.00399
AX_99447877	1R	621.793	0.000324169	3.48923	0.62544	0.557444	2.00399
AX_99881780	1R	622.008	0.000368392	3.43369	0.624091	0.557444	-1.77938
AX_99882221	1R	622.569	0.000413807	3.3832	0.622868	0.557444	1.69938
AX_99427672	1R	622.57	0.000368392	3.43369	0.624091	0.557444	-1.77938
AX_99832821	1R	622.57	0.00184755	2.7334	0.607517	0.557444	1.3954
AX_99774506	1R	622.574	0.000413807	3.3832	0.622868	0.557444	-1.69938
AX_99494297	1R	624.975	0.00130408	2.8847	0.611026	0.557444	1.60623
AX_99427984	1R	625.359	0.000457363	3.33974	0.621819	0.557444	1.82524
AX_99306848	1R	625.359	0.000457363	3.33974	0.621819	0.557444	-1.82524
AX_99475398	1R	625.36	0.000457363	3.33974	0.621819	0.557444	-1.82524
AX_99720572	1R	625.36	0.000838939	3.07627	0.615527	0.557444	1.83228
AX_99765978	1R	625.362	0.000457363	3.33974	0.621819	0.557444	1.82524
AX_99336075	1R	625.366	0.000838939	3.07627	0.615527	0.557444	1.83228
AX_99357155	1R	625.54	0.000838939	3.07627	0.615527	0.557444	-1.83228
AX_99646141	1R	625.54	0.000838939	3.07627	0.615527	0.557444	-1.83228
AX_99805135	1R	625.542	3.18123e-05	4.4974	0.650805	0.557444	-2.17134
AX_99418257	1R	625.707	8.83817e-05	4.05364	0.639441	0.557444	1.82212
AX_99694303	1R	625.87	5.71345e-05	4.2431	0.644255	0.557444	1.9893
AX_99616550	1R	625.87	5.71345e-05	4.2431	0.644255	0.557444	-1.9893
AX_99802738	1R	625.91	0.00387758	2.41144	0.60019	0.557444	-0.910732
AX_99595028	1R	625.91	0.00255284	2.59298	0.604298	0.557444	-1.83302
AX_99257808	1R	625.936	0.000227555	3.64291	0.629202	0.557444	4.00399
AX_99509344	1R	625.991	0.00367434	2.43482	0.600715	0.557444	-0.85216
AX_99315288	1R	625.996	0.00298449	2.52513	0.602755	0.557444	-1.59521
AX_99687361	1R	625.998	0.000632521	3.19892	0.618441	0.557444	1.72734
AX_99534661	1R	626.075	0.00177183	2.75158	0.607937	0.557444	3.42278
AX_99875380	1R	626.727	0.000324169	3.48923	0.62544	0.557444	-2.00399
AX_99703330	1R	626.876	0.00165474	2.78127	0.608623	0.557444	1.40836
AX_99569389	1R	626.879	0.00534781	2.27182	0.597074	0.557444	1.57615
AX_99233762	1R	629.618	0.00128311	2.89174	0.61119	0.557444	1.69434
AX_99726571	1R	633.316	0.00375299	2.42562	0.600508	0.557444	1.54418
AX_99674513	1R	633.755	0.00375299	2.42562	0.600508	0.557444	-1.54418
AX_99807042	1R	634.077	0.00204295	2.68974	0.606512	0.557444	1.51277
AX_99288716	1R	634.244	0.00438093	2.35843	0.599002	0.557444	1.27017
AX_99313350	1R	634.427	0.00176725	2.7527	0.607963	0.557444	3.97999

## Sheet: 2RL
Supplementary Table S4: Association of 600 K SNP markers in leaf rust resistance associated block on chromosome arm 2RL in 92 inbred rye (Secale cereale L.) lines towards Puccinia recondita f. sp. secalis single pustule isolate SPI-6 in trial replicate 2
Marker ID	Chromosome	Position (Mbp)	P value	LOD	r2_with_snp	r2_without_snp	Effect
AX_99819485	2R	804.859	0.00037047	3.43125	0.6523	0.590719	-1.3396
AX_99526355	2R	804.86	0.00037047	3.43125	0.6523	0.590719	-1.3396
AX_99826836	2R	804.965	0.00037047	3.43125	0.6523	0.590719	-1.3396
AX_99476592	2R	806.022	0.000748829	3.12562	0.645516	0.590719	1.76498
AX_99608871	2R	807.498	0.00408821	2.38847	0.629774	0.590719	0.971923
AX_99261815	2R	809.98	0.00246248	2.60863	0.63438	0.590719	1.38642
AX_99367792	2R	818.414	0.000892563	3.04936	0.643846	0.590719	-1.97847
AX_99313283	2R	818.435	4.74019e-05	4.3242	0.672925	0.590719	-2.70307
AX_99750659	2R	818.435	0.000892563	3.04936	0.643846	0.590719	-3.95693
AX_99864453	2R	818.435	0.000892563	3.04936	0.643846	0.590719	-3.95693
AX_99505707	2R	818.507	0.00104293	2.98174	0.642373	0.590719	-2.83231
AX_99439938	2R	818.526	0.0044681	2.34988	0.628976	0.590719	1.60392
AX_99749798	2R	818.539	1.58483e-05	4.80002	0.684391	0.590719	-2.72274
AX_99757736	2R	818.653	0.000251628	3.59924	0.656089	0.590719	-2.766
AX_99478491	2R	818.902	1.24881e-05	4.90351	0.686929	0.590719	-4.99834
AX_99732917	2R	818.902	0.000676407	3.16979	0.646488	0.590719	2.24665
AX_99402023	2R	818.938	1.58483e-05	4.80002	0.684391	0.590719	-2.72274
AX_99732382	2R	819.005	3.92856e-05	4.40577	0.674867	0.590719	-2.55743
AX_99662517	2R	819.006	0.000167002	3.77728	0.660152	0.590719	2.21103
AX_99679517	2R	819.007	0.000167002	3.77728	0.660152	0.590719	2.21103
AX_99745663	2R	819.008	1.58483e-05	4.80002	0.684391	0.590719	-5.44547
AX_99845432	2R	819.039	1.58483e-05	4.80002	0.684391	0.590719	2.72274
AX_99346156	2R	819.039	0.00169225	2.77154	0.637842	0.590719	1.18462
AX_99475583	2R	819.091	0.002597	2.58553	0.633893	0.590719	-2.91886
AX_99493084	2R	819.154	3.70125e-05	4.43165	0.675485	0.590719	-3.87462
AX_99377945	2R	819.173	3.88809e-05	4.41026	0.674974	0.590719	1.95133
AX_99390050	2R	819.524	0.000427635	3.36893	0.650905	0.590719	-2.63416
AX_99595776	2R	819.744	7.17638e-05	4.14409	0.66867	0.590719	-3.42836
AX_99349150	2R	819.748	0.000168436	3.77356	0.660067	0.590719	-1.72603
AX_99734814	2R	819.748	0.00169036	2.77202	0.637852	0.590719	1.14062
AX_99281371	2R	819.749	3.88809e-05	4.41026	0.674974	0.590719	1.95133
AX_99698908	2R	819.793	0.000214807	3.66795	0.657652	0.590719	-2.33375
AX_99308250	2R	819.853	3.88809e-05	4.41026	0.674974	0.590719	-3.90266
AX_99868263	2R	819.866	0.0040478	2.39278	0.629864	0.590719	-2.24866
AX_99856516	2R	819.946	0.00231832	2.63483	0.634934	0.590719	-1.48435
AX_99683664	2R	819.952	3.88809e-05	4.41026	0.674974	0.590719	-3.90266
AX_99334302	2R	819.955	0.000130061	3.88585	0.662652	0.590719	-3.45049
AX_99629509	2R	820.022	0.000168436	3.77356	0.660067	0.590719	-3.45206
AX_99381070	2R	820.102	3.88809e-05	4.41026	0.674974	0.590719	-3.90266
AX_99491137	2R	820.104	4.05328e-05	4.39219	0.674543	0.590719	-3.24717
AX_99485175	2R	820.296	3.88809e-05	4.41026	0.674974	0.590719	-3.90266
AX_99810721	2R	820.351	3.88809e-05	4.41026	0.674974	0.590719	-3.90266
AX_99393664	2R	820.826	0.00218661	2.66023	0.635472	0.590719	1.48738
AX_99307703	2R	820.832	0.00218661	2.66023	0.635472	0.590719	-1.48738
AX_99486699	2R	820.854	0.00353849	2.45118	0.631077	0.590719	1.41173
AX_99591265	2R	820.855	0.00218661	2.66023	0.635472	0.590719	1.48738
AX_99808919	2R	820.855	0.00218661	2.66023	0.635472	0.590719	-1.48738
AX_99695316	2R	820.891	0.000126269	3.8987	0.662949	0.590719	1.91902
AX_99389585	2R	821.047	0.000122672	3.91125	0.66324	0.590719	-1.86972
AX_99421328	2R	821.114	0.000126269	3.8987	0.662949	0.590719	-1.91902
AX_99821355	2R	821.144	0.000126269	3.8987	0.662949	0.590719	-3.83805
AX_99673557	2R	821.152	0.000126269	3.8987	0.662949	0.590719	-3.83805
AX_99533223	2R	821.152	0.00208816	2.68024	0.635896	0.590719	-1.93641
AX_99554359	2R	821.244	0.00233593	2.63154	0.634864	0.590719	1.26409
AX_99303964	2R	821.509	0.000591865	3.22778	0.647768	0.590719	1.64698
AX_99344527	2R	821.66	0.00218661	2.66023	0.635472	0.590719	-1.48738
AX_99499771	2R	821.66	0.00218661	2.66023	0.635472	0.590719	1.48738
AX_99324808	2R	822.656	0.000820247	3.08606	0.644649	0.590719	-1.46016
AX_99684191	2R	822.656	0.000820247	3.08606	0.644649	0.590719	1.46016
AX_99249390	2R	822.656	0.000820247	3.08606	0.644649	0.590719	1.46016
AX_99374157	2R	822.908	0.00135896	2.86679	0.639886	0.590719	-1.39612
AX_99860109	2R	822.908	0.00135896	2.86679	0.639886	0.590719	-1.39612
AX_99812296	2R	823.398	0.000391885	3.40684	0.651753	0.590719	-3.06552
AX_99747953	2R	823.4	0.000345329	3.46177	0.652985	0.590719	-1.67252
AX_99585911	2R	823.4	0.000345329	3.46177	0.652985	0.590719	1.67252
AX_99817386	2R	823.402	0.000131647	3.88059	0.662531	0.590719	-1.85419
AX_99787865	2R	823.701	0.000126171	3.89904	0.662957	0.590719	1.84196
AX_99559043	2R	823.702	0.000126171	3.89904	0.662957	0.590719	-1.84196

## Sheet: 5RL
Supplementary Table S4: Association of 600 K SNP markers in leaf rust resistance associated block on chromosome arm 5RL in 92 inbred rye (Secale cereale L.) lines towards Puccinia recondita f. sp. secalis single pustule isolate SPI-6
Marker ID	Chromosome	Position (Mbp)	P value	LOD	r2_with_snp	r2_without_snp	Effect
AX_99782151	5R	766.832	0.000543643	3.26469	0.622214	0.560006	2.04334
AX_99475274	5R	766.832	0.00067162	3.17288	0.620033	0.560006	-2.4719
AX_99447039	5R	768.077	0.00067162	3.17288	0.620033	0.560006	2.4719
AX_99739685	5R	768.249	0.00129842	2.88658	0.613322	0.560006	-1.91447
AX_99534330	5R	768.249	0.00067162	3.17288	0.620033	0.560006	-2.4719
AX_99878376	5R	768.25	0.00163632	2.78613	0.611001	0.560006	2.87144
AX_99844949	5R	768.315	0.00060202	3.22039	0.62116	0.560006	2.13975
AX_99752471	5R	768.316	0.00060202	3.22039	0.62116	0.560006	2.13975
AX_99596845	5R	768.316	0.00060202	3.22039	0.62116	0.560006	-2.13975
AX_99595837	5R	769.434	0.000434378	3.36213	0.624545	0.560006	-1.84992
AX_99362789	5R	770.205	0.00160177	2.7954	0.611214	0.560006	-1.5542
AX_99563263	5R	770.206	0.00160177	2.7954	0.611214	0.560006	1.5542
AX_99767408	5R	770.208	0.000124537	3.9047	0.637806	0.560006	-1.7769
AX_99776626	5R	770.211	3.24892e-05	4.48826	0.652591	0.560006	3.78257
AX_99638907	5R	770.212	0.000124537	3.9047	0.637806	0.560006	-1.7769
AX_99229980	5R	770.325	0.000124537	3.9047	0.637806	0.560006	3.5538
AX_99369825	5R	770.325	0.000124537	3.9047	0.637806	0.560006	3.5538
AX_99663001	5R	771.879	0.000813804	3.08948	0.618063	0.560006	1.5526
AX_99544049	5R	771.99	0.000813804	3.08948	0.618063	0.560006	1.5526
AX_99553608	5R	772.207	0.000813804	3.08948	0.618063	0.560006	3.1052
AX_99799533	5R	772.309	0.00270861	2.56725	0.606006	0.560006	2.17851
AX_99428565	5R	772.315	0.000813804	3.08948	0.618063	0.560006	-3.1052
AX_99493789	5R	772.35	0.00194795	2.71042	0.609263	0.560006	0.680059
AX_99569972	5R	772.356	6.5564e-05	4.18333	0.644799	0.560006	-1.38576
AX_99409436	5R	772.357	0.000141972	3.8478	0.636393	0.560006	-1.31869
AX_99406442	5R	772.357	0.000129592	3.88742	0.637376	0.560006	-1.37315
AX_99609670	5R	772.357	6.5564e-05	4.18333	0.644799	0.560006	-1.38576
AX_99412017	5R	772.357	6.5564e-05	4.18333	0.644799	0.560006	-1.38576
AX_99483385	5R	772.358	4.16539e-05	4.38034	0.649816	0.560006	1.41918
AX_99667937	5R	774.107	0.00158822	2.79909	0.611299	0.560006	-1.20759
AX_99359474	5R	774.109	0.00449211	2.34755	0.601082	0.560006	0.689698
AX_99481102	5R	774.11	0.00441802	2.35477	0.601242	0.560006	-0.679277
AX_99564637	5R	774.141	0.00549537	2.26	0.599146	0.560006	0.651948
AX_99459903	5R	776.261	0.00383994	2.41568	0.602599	0.560006	0.686108
AX_99482440	5R	776.262	0.00240972	2.61803	0.607157	0.560006	0.713817

## Sheet: 7RS
Supplementary Table S4: Association of 600 K SNP markers in leaf rust resistance associated block on chromosome arm 7RL in 92 inbred rye (Secale cereale L.) lines towards Puccinia recondita f. sp. secalis single pustule isolate SPI-5 in trial 1
Marker ID	Chromosome	Position (Mbp)	P value	LOD	r2_with_snp	r2_without_snp	Effect
AX_99238165	7R	18.1091	0.000380397	3.41976	0.559608	0.480896	1.21002
AX_99618888	7R	18.5644	0.00145425	2.83736	0.543182	0.480896	0.857825
AX_99597798	7R	18.5645	0.00304613	2.51625	0.53443	0.480896	-1.07824
AX_99702346	7R	18.577	0.00327421	2.48489	0.533587	0.480896	-0.761592
AX_99336517	7R	18.6589	0.00144596	2.83984	0.54325	0.480896	-1.04117
AX_99845714	7R	18.6598	0.00441517	2.35505	0.530123	0.480896	-0.845779
AX_99693709	7R	18.6607	0.00448991	2.34776	0.52993	0.480896	-1.68647
AX_99496756	7R	18.661	0.00448991	2.34776	0.52993	0.480896	1.68647
AX_99560325	7R	18.661	0.00207143	2.68373	0.538966	0.480896	-1.93068
AX_99737735	7R	18.6961	0.000361769	3.44157	0.560236	0.480896	-0.984652
AX_99373341	7R	18.701	8.33568e-05	4.07906	0.579012	0.480896	1.09475
AX_99347419	7R	18.7013	0.00399753	2.39821	0.53127	0.480896	1.159
AX_99855289	7R	18.7232	0.00404245	2.39336	0.531141	0.480896	-0.870105
AX_99542710	7R	18.7265	0.000827662	3.08215	0.550001	0.480896	-1.07333
AX_99743256	7R	19.0729	0.00134836	2.87019	0.544089	0.480896	-0.987088
AX_99631089	7R	19.0821	0.000145475	3.83721	0.571796	0.480896	-1.73945
AX_99826622	7R	22.1759	0.00206303	2.68549	0.539015	0.480896	-0.803269
AX_99453749	7R	23.0744	0.00281967	2.5498	0.535334	0.480896	-0.759624
AX_99294697	7R	23.2053	0.00105851	2.97531	0.547009	0.480896	-0.966937
AX_99786329	7R	24.1917	0.00356628	2.44779	0.532593	0.480896	-1.35592
AX_99590244	7R	24.2099	0.00276442	2.5584	0.535566	0.480896	0.751448
AX_99715599	7R	24.3979	0.000772627	3.11203	0.550842	0.480896	-1.10335
AX_99760229	7R	24.3979	0.00285136	2.54495	0.535203	0.480896	1.2602
AX_99440614	7R	24.4032	0.00331238	2.47986	0.533452	0.480896	1.47815
AX_99379592	7R	24.932	0.00506825	2.29514	0.528538	0.480896	0.855291
AX_99841325	7R	25.4498	0.00489023	2.31067	0.528948	0.480896	1.35669
AX_99500710	7R	25.6463	0.000257841	3.58865	0.564498	0.480896	1.11403
AX_99729397	7R	25.9024	0.00141628	2.84885	0.543499	0.480896	-1.28413
AX_99329854	7R	25.9025	0.00152519	2.81668	0.542611	0.480896	0.993285
AX_99689272	7R	25.9027	0.00345108	2.46205	0.532975	0.480896	1.20691
AX_99230233	7R	25.9408	0.000438694	3.35784	0.557829	0.480896	-1.10045
AX_99859876	7R	26.4644	0.00381579	2.41842	0.531809	0.480896	0.817228
AX_99731081	7R	26.4689	0.000250874	3.60054	0.564845	0.480896	-1.04843
AX_99299326	7R	26.8167	0.00152647	2.81631	0.542601	0.480896	0.949606
AX_99305809	7R	26.8208	0.00433257	2.36325	0.530341	0.480896	2.09264
AX_99785695	7R	26.9149	0.00017891	3.74737	0.569145	0.480896	2.0624
AX_99684185	7R	26.9355	1.48491e-05	4.8283	0.602067	0.480896	1.51462
AX_99884221	7R	26.9358	0.0001725	3.76321	0.569611	0.480896	-1.10905
AX_99424905	7R	26.9359	0.00234272	2.63028	0.537512	0.480896	-1.00503
AX_99827015	7R	26.9361	0.000638122	3.1951	0.55319	0.480896	1.91897
AX_99785471	7R	27.065	8.37549e-05	4.07699	0.578949	0.480896	-1.02742
AX_99501010	7R	27.3622	0.000634952	3.19726	0.553251	0.480896	0.999955
AX_99868146	7R	27.368	0.000820878	3.08572	0.550102	0.480896	-0.95689
AX_99761172	7R	27.3712	0.00283065	2.54811	0.535288	0.480896	-0.87891
AX_99364255	7R	27.5637	0.0018372	2.73584	0.540391	0.480896	-0.82187
AX_99775894	7R	27.607	0.00437642	2.35888	0.530225	0.480896	-1.15301
AX_99511696	7R	27.6084	0.00392692	2.40595	0.531477	0.480896	-1.30635
AX_99692103	7R	27.6637	0.00187468	2.72707	0.540151	0.480896	1.46605
AX_99396926	7R	27.6637	0.00187468	2.72707	0.540151	0.480896	-1.46605
AX_99430037	7R	27.6963	0.00216533	2.66448	0.538442	0.480896	1.01636
AX_99275916	7R	28.1785	0.00349501	2.45655	0.532828	0.480896	-0.93463
AX_99715732	7R	28.1856	0.000206897	3.68425	0.567291	0.480896	2.54534
AX_99866115	7R	28.2489	0.00260663	2.58392	0.536255	0.480896	-2.24277
AX_99401148	7R	28.2491	0.00413611	2.38341	0.530877	0.480896	1.25726
AX_99715797	7R	28.6009	0.00278727	2.55482	0.535469	0.480896	-1.02245
AX_99484281	7R	28.6157	0.00215874	2.6658	0.538478	0.480896	-0.999864
AX_99409702	7R	28.7359	0.00347038	2.45962	0.53291	0.480896	1.01589
AX_99761022	7R	30.2043	0.000235418	3.62816	0.56565	0.480896	1.05474
AX_99702571	7R	30.6108	0.00126796	2.89689	0.544829	0.480896	1.02281
AX_99600156	7R	30.6766	0.00427212	2.36936	0.530503	0.480896	-1.70765
AX_99335833	7R	30.8154	0.00182705	2.73825	0.540457	0.480896	-1.14521
AX_99777791	7R	30.8313	0.000530616	3.27522	0.555467	0.480896	-1.02493
AX_99465165	7R	30.8319	2.17326e-05	4.66289	0.596886	0.480896	1.16669
AX_99822714	7R	30.9185	0.00195226	2.70946	0.539669	0.480896	-0.916708
AX_99399380	7R	31.0712	0.0045287	2.34403	0.529831	0.480896	1.43054
AX_99821888	7R	31.1911	0.000671411	3.17301	0.552564	0.480896	1.04484
AX_99543605	7R	31.1922	0.00251625	2.59925	0.53667	0.480896	1.8951
AX_99460036	7R	31.1968	0.000304611	3.51625	0.562395	0.480896	-1.01624
AX_99230817	7R	31.2416	0.00400573	2.39732	0.531247	0.480896	-0.982401
AX_99650194	7R	31.2422	0.00298525	2.52502	0.534666	0.480896	1.05604
AX_99683167	7R	31.2461	0.00278638	2.55496	0.535473	0.480896	1.03794
AX_99516364	7R	31.2483	0.00209785	2.67823	0.538816	0.480896	1.20997
AX_99360764	7R	31.2484	0.00209785	2.67823	0.538816	0.480896	1.20997
AX_99281861	7R	31.2494	0.000368395	3.43369	0.560009	0.480896	1.0756
AX_99321933	7R	31.2504	0.000266578	3.57418	0.564077	0.480896	1.12685
AX_99395530	7R	31.2505	0.00316223	2.50001	0.533993	0.480896	1.10239
AX_99243018	7R	31.2529	0.00200854	2.69712	0.539332	0.480896	-1.08056
AX_99248356	7R	31.4173	3.55138e-05	4.4496	0.590282	0.480896	-1.35968
AX_99380192	7R	31.4174	5.54641e-05	4.25599	0.584361	0.480896	1.23575
AX_99676370	7R	31.4412	0.00461817	2.33553	0.529606	0.480896	1.4911
AX_99317782	7R	31.6333	0.00033526	3.47462	0.56119	0.480896	-1.13272
AX_99361864	7R	31.6334	0.000733867	3.13438	0.551473	0.480896	-1.05454
AX_99884404	7R	31.7345	0.000257644	3.58898	0.564508	0.480896	1.22335
AX_99672051	7R	31.7781	0.00283815	2.54697	0.535257	0.480896	-1.57001
AX_99493342	7R	31.8357	0.000885246	3.05294	0.549181	0.480896	-1.09273
AX_99487694	7R	31.9584	0.0018636	2.72965	0.540221	0.480896	-1.08604
AX_99691582	7R	32.0902	0.00249943	2.60216	0.536749	0.480896	1.39976
AX_99314678	7R	32.1028	0.000648312	3.18822	0.552995	0.480896	-1.70551
AX_99879450	7R	32.1028	0.00156941	2.80426	0.542269	0.480896	-1.59994
AX_99529270	7R	32.2731	0.0050288	2.29854	0.528628	0.480896	-1.32925
AX_99787924	7R	32.3412	0.000378834	3.42155	0.559659	0.480896	-1.04114
AX_99297355	7R	32.5405	0.00020096	3.69689	0.567662	0.480896	1.09876
AX_99373697	7R	32.5409	0.000491899	3.30812	0.556406	0.480896	-1.0274
AX_99804732	7R	32.5483	0.00138086	2.85985	0.543803	0.480896	1.18065
AX_99336100	7R	32.8198	0.00396335	2.40194	0.53137	0.480896	-0.869733
AX_99302237	7R	32.8199	0.00159806	2.79641	0.542053	0.480896	0.938185
AX_99607677	7R	32.82	0.00347074	2.45958	0.532909	0.480896	0.862662
AX_99661939	7R	32.82	0.00396335	2.40194	0.53137	0.480896	0.869733
AX_99671891	7R	32.9979	0.00273083	2.56371	0.535709	0.480896	0.967427
AX_99793580	7R	33.001	0.00117893	2.92851	0.545707	0.480896	-0.977171
AX_99398556	7R	33.095	0.000271565	3.56613	0.563843	0.480896	1.30268
AX_99688785	7R	33.0951	0.000390927	3.4079	0.559266	0.480896	1.26276
AX_99581491	7R	33.1261	0.000523723	3.2809	0.555629	0.480896	-1.21309
AX_99300929	7R	33.1367	0.000374127	3.42698	0.559815	0.480896	1.24163
AX_99231185	7R	33.2787	0.000443414	3.35319	0.557695	0.480896	-1.2602
AX_99376737	7R	33.2833	0.00293852	2.53187	0.53485	0.480896	1.70972
AX_99284770	7R	33.5059	0.000997853	3.00093	0.547725	0.480896	1.12861
AX_99626683	7R	33.5223	0.00367471	2.43478	0.532246	0.480896	1.64695
AX_99706946	7R	33.7583	0.000546542	3.26238	0.555101	0.480896	-1.26264
AX_99557891	7R	33.7587	0.000926778	3.03302	0.548623	0.480896	1.19126
AX_99423808	7R	33.7588	0.000546542	3.26238	0.555101	0.480896	-1.26264
AX_99622252	7R	33.7591	0.000926778	3.03302	0.548623	0.480896	-1.19126
AX_99450065	7R	33.7591	0.000926778	3.03302	0.548623	0.480896	1.19126
AX_99525716	7R	33.7591	0.000926778	3.03302	0.548623	0.480896	1.19126
AX_99780619	7R	33.7595	0.000926778	3.03302	0.548623	0.480896	1.19126
AX_99855523	7R	33.76	0.000926778	3.03302	0.548623	0.480896	1.19126
AX_99278393	7R	33.7654	0.00379437	2.42086	0.531874	0.480896	1.2884
AX_99313570	7R	33.7657	0.000281412	3.55066	0.563393	0.480896	-1.45666
AX_99866418	7R	33.8466	0.000664882	3.17726	0.552684	0.480896	1.22771
AX_99318546	7R	33.9382	0.000926778	3.03302	0.548623	0.480896	1.19126
AX_99459175	7R	33.9408	8.93215e-05	4.04904	0.57811	0.480896	-1.76923
AX_99348649	7R	33.9413	0.00379437	2.42086	0.531874	0.480896	1.2884
AX_99890878	7R	33.9416	0.000673455	3.17169	0.552527	0.480896	1.19584
AX_99666367	7R	33.9521	0.000914655	3.03874	0.548783	0.480896	-1.31446
AX_99598306	7R	33.9528	0.000306335	3.5138	0.562324	0.480896	-1.42016
AX_99733627	7R	33.9529	0.000470797	3.32717	0.55695	0.480896	1.4281
AX_99515989	7R	33.9532	0.000244749	3.61128	0.565158	0.480896	1.52724
AX_99675507	7R	33.9628	0.0015429	2.81166	0.542473	0.480896	1.13624
AX_99282022	7R	33.9629	0.00103373	2.98559	0.547297	0.480896	1.18703
AX_99299887	7R	33.963	0.00108256	2.96555	0.546737	0.480896	1.13789
AX_99301154	7R	33.9706	0.000935437	3.02899	0.54851	0.480896	-1.19246
AX_99547617	7R	33.9706	0.00108256	2.96555	0.546737	0.480896	1.13789
AX_99874670	7R	33.9713	0.0015488	2.81001	0.542427	0.480896	1.12316
AX_99566414	7R	34.0025	0.000935437	3.02899	0.54851	0.480896	1.19246
AX_99663646	7R	34.0048	0.00172082	2.76426	0.54117	0.480896	0.984152
AX_99747478	7R	34.1489	0.00291244	2.53574	0.534955	0.480896	-0.927341
AX_99458152	7R	34.149	0.00313041	2.5044	0.534111	0.480896	-0.968427
AX_99483530	7R	34.3001	0.000186116	3.73022	0.56864	0.480896	-2.76989
AX_99565699	7R	34.3422	0.0045069	2.34612	0.529887	0.480896	-1.6563
AX_99342580	7R	34.3658	0.0015488	2.81001	0.542427	0.480896	-1.12316
AX_99225841	7R	34.7188	0.00411596	2.38553	0.530933	0.480896	-1.87268
AX_99438866	7R	34.7191	0.000186116	3.73022	0.56864	0.480896	-2.76989
AX_99435498	7R	34.7912	0.000997647	3.00102	0.547727	0.480896	-1.13532
AX_99283121	7R	35.1023	0.00110169	2.95794	0.546525	0.480896	-1.10506
AX_99621697	7R	35.1056	0.00103373	2.98559	0.547297	0.480896	-1.18703
AX_99384082	7R	35.1057	0.00160271	2.79514	0.542018	0.480896	-1.17868
AX_99871750	7R	35.3913	0.00333219	2.47727	0.533383	0.480896	1.35313
AX_99864434	7R	35.5087	0.00047722	3.32128	0.556782	0.480896	-1.39375
AX_99537335	7R	35.5922	0.0013986	2.85431	0.54365	0.480896	-2.44658
AX_99679981	7R	35.6624	0.000377785	3.42276	0.559694	0.480896	-2.65034
AX_99798192	7R	35.8056	0.00014896	3.82693	0.571492	0.480896	-1.52672
AX_99860544	7R	35.819	0.00030908	3.50993	0.562212	0.480896	-1.29067
AX_99881108	7R	36.1916	0.00131043	2.88259	0.544432	0.480896	1.01988
AX_99688142	7R	36.6396	0.00423486	2.37316	0.530604	0.480896	-1.00364
AX_99386542	7R	36.6866	0.00369105	2.43285	0.532194	0.480896	1.05808
AX_99672522	7R	36.6922	0.00455675	2.34134	0.52976	0.480896	-2.09333
AX_99720912	7R	36.8455	0.000186116	3.73022	0.56864	0.480896	-2.76989
AX_99418667	7R	37.0422	0.000186116	3.73022	0.56864	0.480896	-2.76989
AX_99223168	7R	37.0607	0.000664714	3.17737	0.552687	0.480896	-2.45168
AX_99358951	7R	37.0624	0.000731463	3.13581	0.551513	0.480896	-2.55892
AX_99512507	7R	37.1237	0.00272264	2.56501	0.535744	0.480896	1.21179
AX_99559234	7R	37.3144	0.00101101	2.99524	0.547566	0.480896	-2.5358
AX_99592887	7R	37.5183	0.00112566	2.94859	0.546265	0.480896	-1.14574
AX_99856889	7R	37.8628	0.00300278	2.52248	0.534597	0.480896	-1.52126
AX_99276140	7R	38.8619	0.00352704	2.45259	0.532722	0.480896	1.31422
