# Supplementary material for: Discovery of Resistance Genes in Rye by Targeted Long-Read Sequencing and Association Genetics
Source: Cells. 2022 Apr 9;11(8):1273. doi: 10.3390/cells11081273 (PMC9032263; doi:10.3390/cells11081273)
Supplement: Supplementary file 1 [file cells-11-01273-s001.zip › Supplementary Table S5.xlsx]

## Sheet: a
Supplementary Table S5a. Distribution of 60 K Triticeae nucleotide-binding leucine rich repeat (NLR) bait library baits alignment in 20 inbred rye (Secale cereale L.) lines sequenced using PacBio high-fidelity long-read technology. The reference genome 'Lo7' was used as in silico reference.
Renseq ID	RS1		RS2		RS3		RS4		RS5		RS6		RS7		RS8		RS9		RS10		RS11		RS12		RS13		RS14		RS15		RS16		RS17		RS18		RS19		RS20		Lo7
Mean	113.477		113.543		113.217		113.489		113.531		113.632		113.25		113.907		113.557		113.199		113.321		112.565		113.78		113.741		112.78		113.954		113.8		113.563		112.843		113.081		118.454
SD	14.868		14.7111		14.9892		14.9368		14.6685		14.6358		15.0567		14.3971		14.7472		14.9885		15.0098		15.5328		14.5126		14.4497		15.7045		14.1891		14.4388		14.6033		15.4722		15.1422		2.95522
Alignment (bp) interval	Count	Frequency	Count	Frequency	Count	Frequency	Count	Frequency	Count	Frequency	Count	Frequency	Count	Frequency	Count	Frequency	Count	Frequency	Count	Frequency	Count	Frequency	Count	Frequency	Count	Frequency	Count	Frequency	Count	Frequency	Count	Frequency	Count	Frequency	Count	Frequency	Count	Frequency	Count	Frequency	Count	Frequency
0-1	0	0	0	0	0	0	0	0	0	0	0	0	0	0	0	0	0	0	0	0	0	0	0	0	0	0	0	0	0	0	0	0	0	0	0	0	0	0	0	0	0	0
1-2	0	0	0	0	0	0	0	0	0	0	0	0	0	0	0	0	0	0	0	0	0	0	0	0	0	0	0	0	0	0	0	0	0	0	0	0	0	0	0	0	0	0
2-3	0	0	0	0	0	0	0	0	0	0	0	0	0	0	0	0	0	0	0	0	0	0	0	0	0	0	0	0	0	0	0	0	0	0	0	0	0	0	0	0	0	0
3-4	0	0	0	0	0	0	0	0	0	0	0	0	0	0	0	0	0	0	0	0	0	0	0	0	0	0	0	0	0	0	0	0	0	0	0	0	0	0	0	0	0	0
4-5	0	0	0	0	0	0	0	0	0	0	0	0	0	0	0	0	0	0	0	0	0	0	0	0	0	0	0	0	0	0	0	0	0	0	0	0	0	0	0	0	0	0
5-6	0	0	0	0	0	0	0	0	0	0	0	0	0	0	0	0	0	0	0	0	0	0	0	0	0	0	0	0	0	0	0	0	0	0	0	0	0	0	0	0	0	0
6-7	0	0	0	0	0	0	0	0	0	0	0	0	0	0	0	0	0	0	0	0	0	0	0	0	0	0	0	0	0	0	0	0	0	0	0	0	0	0	0	0	0	0
7-8	0	0	0	0	0	0	0	0	0	0	0	0	0	0	0	0	0	0	0	0	0	0	0	0	0	0	0	0	0	0	0	0	0	0	0	0	0	0	0	0	0	0
8-9	0	0	0	0	0	0	0	0	0	0	0	0	0	0	0	0	0	0	0	0	0	0	0	0	0	0	0	0	0	0	0	0	0	0	0	0	0	0	0	0	0	0
9-10	0	0	0	0	0	0	0	0	0	0	0	0	0	0	0	0	0	0	0	0	0	0	0	0	0	0	0	0	0	0	0	0	0	0	0	0	0	0	0	0	0	0
10-11	0	0	0	0	0	0	0	0	0	0	0	0	0	0	0	0	0	0	0	0	0	0	0	0	0	0	0	0	0	0	0	0	0	0	0	0	0	0	0	0	0	0
11-12	0	0	0	0	0	0	0	0	0	0	0	0	0	0	0	0	0	0	0	0	0	0	0	0	0	0	0	0	0	0	0	0	0	0	0	0	0	0	0	0	0	0
12-13	0	0	0	0	0	0	0	0	0	0	0	0	0	0	0	0	0	0	0	0	0	0	0	0	0	0	0	0	0	0	0	0	0	0	0	0	0	0	0	0	0	0
13-14	0	0	0	0	0	0	0	0	0	0	0	0	0	0	0	0	0	0	0	0	0	0	0	0	0	0	0	0	0	0	0	0	0	0	0	0	0	0	0	0	0	0
14-15	0	0	0	0	0	0	0	0	0	0	0	0	0	0	0	0	0	0	0	0	0	0	0	0	0	0	0	0	0	0	0	0	0	0	0	0	0	0	0	0	0	0
15-16	0	0	0	0	0	0	0	0	0	0	0	0	0	0	0	0	0	0	0	0	0	0	0	0	0	0	0	0	0	0	0	0	0	0	0	0	0	0	0	0	0	0
16-17	0	0	0	0	0	0	0	0	0	0	0	0	0	0	0	0	0	0	0	0	0	0	0	0	0	0	0	0	0	0	0	0	0	0	0	0	0	0	0	0	0	0
17-18	0	0	0	0	0	0	0	0	0	0	0	0	0	0	0	0	0	0	0	0	0	0	0	0	0	0	0	0	0	0	0	0	0	0	0	0	0	0	0	0	0	0
18-19	0	0	0	0	0	0	0	0	0	0	0	0	0	0	0	0	0	0	0	0	0	0	0	0	0	0	0	0	0	0	0	0	0	0	0	0	0	0	0	0	0	0
19-20	0	0	0	0	0	0	0	0	0	0	0	0	0	0	0	0	0	0	0	0	0	0	0	0	0	0	0	0	0	0	0	0	0	0	0	0	0	0	0	0	0	0
20-21	0	0	0	0	0	0	0	0	0	0	0	0	0	0	0	0	0	0	0	0	0	0	0	0	0	0	0	0	0	0	0	0	0	0	0	0	0	0	0	0	0	0
21-22	0	0	0	0	0	0	0	0	0	0	0	0	0	0	0	0	0	0	0	0	0	0	0	0	0	0	0	0	0	0	0	0	0	0	0	0	0	0	0	0	0	0
22-23	0	0	0	0	0	0	0	0	0	0	0	0	0	0	0	0	0	0	0	0	0	0	0	0	0	0	0	0	0	0	0	0	0	0	0	0	0	0	0	0	0	0
23-24	0	0	0	0	0	0	0	0	0	0	0	0	0	0	0	0	0	0	0	0	0	0	0	0	0	0	0	0	0	0	0	0	0	0	0	0	0	0	0	0	0	0
24-25	0	0	0	0	0	0	0	0	0	0	0	0	0	0	0	0	0	0	0	0	0	0	0	0	0	0	0	0	0	0	0	0	0	0	0	0	0	0	0	0	0	0
25-26	0	0	0	0	1	2.31986e-07	0	0	0	0	0	0	0	0	0	0	0	0	0	0	0	0	0	0	0	0	0	0	0	0	0	0	0	0	0	0	0	0	0	0	0	0
26-27	0	0	0	0	0	0	0	0	0	0	0	0	0	0	0	0	0	0	0	0	0	0	0	0	0	0	0	0	0	0	0	0	0	0	0	0	0	0	0	0	0	0
27-28	1631	0.00031504	1868	0.000326249	1186	0.000275136	1753	0.000293223	1463	0.000261301	2251	0.000346911	1404	0.00029722	2762	0.000356053	2666	0.000455891	1967	0.000400932	2724	0.000438615	711	0.000390858	1615	0.000245034	2191	0.000333038	1160	0.000367337	2644	0.000334911	1972	0.00027763	2648	0.000421441	2086	0.000612667	1194	0.000266332	0	0
28-29	2645	0.000510902	5743	0.00100302	2115	0.000490651	3629	0.00060702	3438	0.000614049	5455	0.000840693	2991	0.00063318	5899	0.000760448	3186	0.000544812	2931	0.000597423	3389	0.000545692	1042	0.000572818	5048	0.000765903	4081	0.000620324	2398	0.000759374	4170	0.000528206	5500	0.000774324	2959	0.000470938	2057	0.00060415	2910	0.000649102	0	0
29-30	3772	0.00072859	3026	0.000528495	2446	0.000567439	3036	0.000507829	3073	0.000548857	3456	0.000532619	3744	0.000792586	4490	0.000578812	3062	0.000523608	2348	0.000478591	3900	0.000627973	1389	0.000763574	3690	0.000559862	2534	0.000385175	2114	0.00066944	3725	0.000471839	2290	0.0003224	2908	0.000462821	1799	0.000528374	2446	0.000545602	0	0
30-31	1611	0.000311177	1093	0.000190894	849	0.000196957	1901	0.000317979	1423	0.000254157	989	0.000152419	1839	0.000389307	2581	0.00033272	978	0.00016724	1708	0.00034814	1808	0.000291122	756	0.000415595	1801	0.000273255	2331	0.000354319	1000	0.00031667	1465	0.000185569	1338	0.000188372	1885	0.000300006	1367	0.000401494	1256	0.000280162	0	0
31-32	2584	0.000499119	3415	0.000596434	2033	0.000471629	2899	0.000484914	3911	0.000698529	4398	0.000677794	2514	0.000532201	5035	0.000649069	1805	0.000308658	2298	0.000468399	3032	0.000488209	659	0.000362272	3524	0.000534675	3445	0.00052365	1733	0.000548789	3977	0.000503759	4906	0.000690697	5036	0.000801502	2306	0.000677282	1852	0.000413105	0	0
32-33	2058	0.000397518	1775	0.000310006	1397	0.000324085	3367	0.000563196	2195	0.000392041	4616	0.000711391	1815	0.000384226	2652	0.000341873	1843	0.000315157	1714	0.000349363	2361	0.000380165	887	0.00048761	2535	0.00038462	1614	0.000245333	966	0.000305903	2299	0.00029121	2533	0.000356611	2633	0.000419054	1322	0.000388277	1965	0.000438311	0	0
33-34	3333	0.000643794	2824	0.000493215	2368	0.000549344	3784	0.000632947	3392	0.000605833	2864	0.000441383	2466	0.00052204	4142	0.000533951	3621	0.000619198	2401	0.000489394	3686	0.000593515	1604	0.000881766	2854	0.00043302	3195	0.000485649	2390	0.000756841	3888	0.000492486	4226	0.000594962	2815	0.00044802	1985	0.000583003	2817	0.000628357	0	0
34-35	3950	0.000762972	3708	0.000647607	2689	0.000623812	3917	0.000655194	3158	0.000564039	4439	0.000684113	3722	0.000787929	4741	0.000611169	3778	0.000646045	3152	0.00064247	4871	0.000784322	823	0.000452427	4476	0.000679117	3995	0.000607251	1955	0.00061909	5016	0.000635367	4749	0.000668593	4356	0.000693277	2560	0.000751883	2999	0.000668954	0	0
35-36	2359	0.000455659	1829	0.000319437	1469	0.000340788	2075	0.000347084	1811	0.000323456	1734	0.000267234	1757	0.000371948	3012	0.000388281	1765	0.000301818	1730	0.000352624	1671	0.000269062	1000	0.000549729	2563	0.000388869	1799	0.000273453	1672	0.000529472	2861	0.000362398	2229	0.000313812	1881	0.00029937	1325	0.000389158	988	0.000220382	0	0
36-37	2525	0.000487723	2779	0.000485356	1782	0.0004134	2659	0.000444769	3258	0.000581899	3326	0.000512584	2402	0.000508491	2648	0.000341357	4283	0.000732401	2356	0.000480222	3702	0.000596091	1208	0.000664073	4103	0.000622524	3208	0.000487625	2371	0.000750824	2940	0.000372404	2852	0.000401522	2740	0.000436083	1950	0.000572723	1976	0.000440765	0	0
37-38	3968	0.000766449	5169	0.000902773	2825	0.000655362	3965	0.000663223	4057	0.000724606	4788	0.000737899	3200	0.000677424	5167	0.000666085	4079	0.000697517	3198	0.000651846	4135	0.000665812	1211	0.000665722	4564	0.000692468	3895	0.000592051	2636	0.000834742	5970	0.000756209	3907	0.000550051	5434	0.000864846	3023	0.000887868	2970	0.000662485	0	0
38-39	1942	0.000375112	2853	0.00049828	1736	0.000402729	3285	0.000549479	2409	0.000430263	3356	0.000517207	1817	0.00038465	3464	0.000446549	3197	0.000546693	2406	0.000490413	3343	0.000538285	728	0.000400203	2559	0.000388262	3667	0.000557394	2109	0.000667857	4036	0.000511233	4846	0.00068225	3004	0.0004781	2318	0.000680807	2831	0.00063148	0	0
39-40	4068	0.000785765	3809	0.000665247	3182	0.000738181	5317	0.000889371	3131	0.000559216	3562	0.000548955	5350	0.00113257	5467	0.000704759	4683	0.000800802	3661	0.000746219	5534	0.000891077	1016	0.000558525	5183	0.000786386	5002	0.000760318	3552	0.00112481	5110	0.000647274	4561	0.000642126	4799	0.000763782	2319	0.0006811	3263	0.000727841	0	0
40-41	3255	0.000628728	3487	0.000609009	3116	0.00072287	4201	0.000702698	2836	0.000506528	3386	0.000521831	2861	0.000605659	3290	0.000424118	2314	0.000395698	2346	0.000478183	2603	0.000419132	1400	0.000769621	2970	0.00045062	2962	0.000450232	1925	0.000609589	3850	0.000487672	4360	0.000613828	2685	0.00042733	1782	0.000523381	2692	0.000600475	0	0
41-42	3694	0.000713524	3788	0.000661579	3938	0.000913563	5183	0.000866957	4300	0.000768007	4643	0.000715552	2240	0.000474197	4348	0.000560507	5530	0.000945641	3099	0.000631667	5304	0.000854043	1168	0.000642084	5213	0.000790937	4125	0.000627012	3330	0.00105451	3934	0.000498312	5910	0.000832046	3650	0.000580914	2048	0.000601506	4181	0.00093261	0	0
42-43	3699	0.00071449	2944	0.000514174	3311	0.000768107	4898	0.000819285	3162	0.000564753	3578	0.000551421	3368	0.000712989	4999	0.000644428	3703	0.00063322	2935	0.000598239	4437	0.00071444	1126	0.000618995	4324	0.000656055	4061	0.000617283	1930	0.000611173	4656	0.000589767	4377	0.000616221	4463	0.000710307	2686	0.00078889	2229	0.000497198	0	0
43-44	3643	0.000703673	3237	0.000565346	3014	0.000699207	4487	0.000750537	2561	0.000457411	4029	0.000620926	2677	0.000566708	5022	0.000647393	5177	0.000885277	4392	0.000895218	5172	0.000832788	960	0.00052774	5371	0.00081491	4488	0.000682189	2521	0.000798325	5954	0.000754182	4903	0.000690274	4374	0.000696142	2322	0.000681981	3418	0.000762416	0	0
44-45	3979	0.000768574	3743	0.00065372	3118	0.000723334	4755	0.000795365	3930	0.000701923	2525	0.000389138	3623	0.000766971	4805	0.000619419	4195	0.000717353	4456	0.000908263	4178	0.000672736	1415	0.000777867	5166	0.000783806	5114	0.000777342	2880	0.000912009	4760	0.00060294	4132	0.000581728	3247	0.000516775	3503	0.00102885	4359	0.000972314	0	0
45-46	3278	0.000633171	4400	0.000768466	4785	0.00111006	4721	0.000789678	3952	0.000705852	6383	0.000983711	3711	0.0007856	6142	0.000791774	4295	0.000734453	4102	0.000836107	5417	0.000872238	1873	0.00102964	4621	0.000701117	5393	0.000819751	3240	0.00102601	5612	0.000710862	3856	0.000542871	4645	0.000739273	2879	0.000845575	4127	0.000920564	0	0
46-47	3690	0.000712751	2588	0.000451998	3739	0.000867397	5023	0.000840193	3736	0.000667273	4360	0.000671938	3296	0.000697747	6029	0.000777207	3752	0.000641599	2743	0.000559103	3730	0.0006006	1820	0.00100051	5094	0.000772882	3632	0.000552074	2618	0.000829042	6106	0.000773436	3474	0.000489091	4258	0.00067768	2733	0.000802694	3787	0.000844724	0	0
47-48	4087	0.000789435	4179	0.000729868	3963	0.000919362	5041	0.000843204	3305	0.000590294	4037	0.000622159	4342	0.00091918	4903	0.000632053	3800	0.000649807	4093	0.000834273	3719	0.000598828	2377	0.00130671	5886	0.000893048	4917	0.000747398	2884	0.000913276	4654	0.000589514	3838	0.000540337	5576	0.000887445	4169	0.00122445	5074	0.0011318	0	0
48-49	4032	0.000778811	3713	0.00064848	4008	0.000929802	4273	0.000714742	5561	0.00099323	5734	0.000883691	4841	0.00102482	7141	0.000920556	4716	0.000806445	4945	0.00100794	6138	0.000988332	1642	0.000902656	4468	0.000677903	6163	0.000936793	2716	0.000860075	6982	0.000884397	7307	0.00102872	5543	0.000882193	2647	0.000777435	3346	0.000746355	0	0
49-50	4233	0.000817636	3895	0.000680267	2836	0.000657914	4699	0.000785998	4267	0.000762113	4687	0.000722333	3606	0.000763372	5382	0.000693801	4280	0.000731888	4261	0.000868516	6606	0.00106369	1656	0.000910352	3344	0.000507365	5238	0.000796191	2406	0.000761908	5891	0.000746202	4521	0.000636494	4697	0.000747549	2665	0.000782722	3309	0.000738102	0	0
50-51	3998	0.000772244	4755	0.000830467	3474	0.000805921	4508	0.00075405	5131	0.000916429	4669	0.000719559	2973	0.000629369	4022	0.000518482	3569	0.000610306	3278	0.000668152	4298	0.000692058	1340	0.000736637	5321	0.000807324	5774	0.000877664	2605	0.000824925	5687	0.000720362	7091	0.000998315	3945	0.000627864	2545	0.000747477	3932	0.000877068	0	0
51-52	4053	0.000782868	5704	0.000996211	3867	0.000897092	5157	0.000862608	4850	0.000866241	5503	0.000848091	3744	0.000792586	7130	0.000919138	5147	0.000880147	4832	0.000984903	5896	0.000949366	1708	0.000938938	4797	0.00072782	5939	0.000902745	2724	0.000862609	6009	0.000761149	6088	0.000857106	4970	0.000790998	2687	0.000789183	5657	0.00126184	0	0
52-53	3474	0.000671029	5000	0.000873257	3566	0.000827264	3846	0.000643318	4628	0.00082659	5656	0.00087167	3726	0.000788776	5345	0.000689031	4226	0.000722654	4543	0.000925996	4194	0.000675312	1586	0.000871871	4799	0.000728124	4617	0.000701797	2516	0.000796741	6157	0.000779896	5839	0.00082205	6281	0.000999649	3719	0.00109229	3225	0.000719365	0	0
53-54	6580	0.00127098	5983	0.00104494	4976	0.00115436	7236	0.00121036	6353	0.00113469	6336	0.000976468	5185	0.00109764	6959	0.000897094	5611	0.000959492	5072	0.00103382	5842	0.000940671	2257	0.00124074	6375	0.000967241	6390	0.000971298	3433	0.00108713	7754	0.000982185	6620	0.000932004	6131	0.000975776	4127	0.00121212	4942	0.00110236	0	0
54-55	8264	0.00159625	6712	0.00117226	4643	0.00107711	7081	0.00118443	7200	0.00128597	6901	0.00106354	6102	0.00129176	6537	0.000842694	6308	0.00107868	4995	0.00101813	6376	0.00102665	2197	0.00120776	5222	0.000792303	7694	0.00116951	5473	0.00173313	7439	0.000942284	6033	0.000849363	5533	0.000880602	3886	0.00114133	5446	0.00121478	0	0
55-56	4095	0.00079098	3502	0.000611629	3231	0.000749548	4719	0.000789344	4920	0.000878743	5756	0.000887081	3498	0.000740509	5529	0.000712751	5256	0.000898786	4441	0.000905205	6182	0.000995417	1421	0.000781165	4121	0.000625255	4403	0.000669268	3285	0.00104026	5304	0.000671848	5253	0.00073955	5151	0.000819805	2235	0.000656429	4480	0.000999304	0	0
56-57	4868	0.000940291	6667	0.0011644	4868	0.00112931	6997	0.00117038	5809	0.00103752	7081	0.00109128	5652	0.0011965	8627	0.00111212	6694	0.00114469	5266	0.00107336	7960	0.00128171	2277	0.00125173	7945	0.00120545	6041	0.000918249	3767	0.0011929	9221	0.00116801	8932	0.0012575	7837	0.00124729	3262	0.000958063	5151	0.00114898	0	0
57-58	5167	0.000998045	6027	0.00105262	4251	0.000986175	6883	0.00115131	6378	0.00113915	6671	0.0010281	5694	0.00120539	6786	0.000874793	7696	0.00131603	5928	0.0012083	7412	0.00119347	2973	0.00163435	6723	0.00102004	4754	0.000722621	3852	0.00121981	7614	0.000964451	7853	0.00110559	7147	0.00113748	4808	0.00141213	4527	0.00100979	0	0
58-59	6809	0.00131521	4788	0.000836231	5369	0.00124554	6722	0.00112438	5302	0.000946971	5966	0.000919445	5427	0.00114887	6901	0.000889618	4841	0.00082782	6272	0.00127842	6235	0.00100395	1988	0.00109286	6102	0.00092582	6646	0.00101021	4744	0.00150228	7143	0.000904791	8874	0.00124934	6453	0.00102702	4628	0.00135926	5485	0.00122348	0	0
59-60	4971	0.000960186	8554	0.00149397	4847	0.00112444	6980	0.00116754	5478	0.000978405	6609	0.00101854	5362	0.00113511	9498	0.0012244	9344	0.00159784	5642	0.00115	7151	0.00115144	2104	0.00115663	6148	0.000932799	8420	0.00127986	4167	0.00131956	9335	0.00118245	6533	0.000919756	7304	0.00116246	4045	0.00118803	4810	0.00107291	0	0
60-61	7037	0.00135925	6835	0.00119374	5309	0.00123162	7644	0.00127861	5988	0.00106949	7851	0.00120995	5642	0.00119438	7803	0.0010059	5143	0.000879463	5578	0.00113696	7711	0.00124161	2149	0.00118137	5580	0.00084662	6255	0.000950778	3787	0.00119923	6028	0.000763556	8223	0.00115768	5283	0.000840813	4213	0.00123738	6391	0.00142557	0	0
61-62	5804	0.00112109	6135	0.00107149	4490	0.00104162	8532	0.00142714	7272	0.00129883	8000	0.00123291	7374	0.00156104	9715	0.00125237	6347	0.00108535	6406	0.00130573	7125	0.00114726	1794	0.000986214	9431	0.00143091	7666	0.00116525	4512	0.00142881	8831	0.00111861	8676	0.00122146	6781	0.00107923	4698	0.00137982	6089	0.00135821	0	0
62-63	6417	0.00123949	6393	0.00111655	4300	0.000997542	7653	0.00128011	5577	0.000996087	7681	0.00118375	5483	0.00116072	6447	0.000831092	6370	0.00108928	5935	0.00120973	6188	0.000996383	2502	0.00137542	5496	0.000833875	7681	0.00116753	3909	0.00123786	8201	0.00103881	6411	0.00090258	5174	0.000823465	4669	0.00137131	4536	0.0010118	0	0
63-64	5063	0.000977957	6531	0.00114065	5592	0.00129727	5811	0.000972002	7081	0.00126471	7083	0.00109159	5871	0.00124286	8714	0.00112333	7952	0.00135981	7550	0.00153891	8344	0.00134354	2521	0.00138587	6991	0.0010607	8384	0.00127439	4916	0.00155675	8159	0.00103349	8262	0.00116318	7063	0.00112411	4384	0.0012876	4217	0.00094064	0	0
64-65	6289	0.00121477	7111	0.00124195	5149	0.0011945	7831	0.00130989	7384	0.00131883	7995	0.00123214	6035	0.00127758	10285	0.00132585	6479	0.00110792	6142	0.00125192	8184	0.00131778	2872	0.00157882	8226	0.00124808	7160	0.00108834	4754	0.00150545	8643	0.00109479	6812	0.000959035	8088	0.00128724	4509	0.00132431	6224	0.00138832	0	0
65-66	6563	0.00126769	8838	0.00154357	7556	0.00175289	7782	0.00130169	6884	0.00122953	7862	0.00121165	8315	0.00176024	8773	0.00113094	7816	0.00133655	6298	0.00128372	7272	0.00117093	2542	0.00139741	10149	0.00153985	8269	0.00125691	5256	0.00166442	10628	0.00134623	9497	0.00133705	9039	0.0014386	5565	0.00163446	7049	0.00157234	0	0
66-67	8419	0.00162619	8821	0.0015406	7498	0.00173943	8241	0.00137847	8547	0.00152655	7693	0.0011856	7654	0.00162031	13550	0.00174675	9557	0.00163427	8489	0.00173031	10982	0.00176831	2229	0.00122535	9144	0.00138736	9902	0.00150513	4701	0.00148866	11237	0.00142337	9477	0.00133423	10277	0.00163563	5819	0.00170907	6319	0.00140951	0	0
67-68	6849	0.00132294	9030	0.0015771	5580	0.00129448	7907	0.0013226	7542	0.00134705	9675	0.00149106	6723	0.00142323	10871	0.0014014	8911	0.0015238	8330	0.0016979	10584	0.00170422	3393	0.00186523	9256	0.00140436	9989	0.00151836	4744	0.00150228	10440	0.00132242	7598	0.00106969	9426	0.00150019	5884	0.00172816	6837	0.00152505	0	0
68-69	6566	0.00126827	6187	0.00108057	5557	0.00128915	7835	0.00131055	6449	0.00115183	6919	0.00106632	7319	0.0015494	8106	0.00104496	9159	0.00156621	6968	0.00142028	9755	0.00157074	2339	0.00128582	7363	0.00111714	9992	0.00151881	5227	0.00165523	10507	0.0013309	9119	0.00128383	9819	0.00156274	5503	0.00161625	6445	0.00143762	0	0
69-70	5477	0.00105792	6858	0.00119776	5145	0.00119357	8350	0.0013967	7183	0.00128293	6918	0.00106616	7241	0.00153288	9796	0.00126282	8393	0.00143522	6928	0.00141213	9161	0.00147509	2925	0.00160796	9443	0.00143273	8565	0.0013019	4256	0.00134775	11786	0.00149291	8149	0.00114727	8704	0.00138528	4708	0.00138276	6531	0.0014568	0	0
70-71	5237	0.00101157	6894	0.00120405	6450	0.00149631	6679	0.00111719	6391	0.00114147	7289	0.00112334	5288	0.00111944	10178	0.00131206	6594	0.00112759	5876	0.0011977	8632	0.00138991	2635	0.00144854	7784	0.00118102	6230	0.000946978	3525	0.00111626	7556	0.000957104	8148	0.00114713	6111	0.000972593	4896	0.00143798	6245	0.001393	0	0
71-72	8047	0.00155434	8018	0.00140035	9692	0.00224841	8231	0.00137679	8387	0.00149797	10083	0.00155393	5563	0.00117766	11650	0.00150182	9341	0.00159733	7127	0.00145269	11279	0.00181613	3329	0.00183005	10916	0.00165622	10852	0.00164953	5624	0.00178095	11184	0.00141666	10881	0.00153189	9302	0.00148046	4899	0.00143886	7453	0.00166246	0	0
72-73	6354	0.00122732	7905	0.00138062	6838	0.00158632	8182	0.0013686	7706	0.00137634	7536	0.0011614	7368	0.00155977	8912	0.00114886	10579	0.00180903	8099	0.00165081	10052	0.00161856	2807	0.00154309	8839	0.00134109	8898	0.00135252	4554	0.00144211	9660	0.00122361	9658	0.00135971	7239	0.00115212	3914	0.00114956	7094	0.00158238	0	0
73-74	6559	0.00126692	7757	0.00135477	7183	0.00166636	7874	0.00131708	6405	0.00114397	8977	0.00138348	5810	0.00122995	10339	0.00133281	6563	0.00112229	5816	0.00118547	7755	0.0012487	2861	0.00157278	9210	0.00139738	6797	0.00103316	4174	0.00132178	10228	0.00129556	9508	0.00133859	7840	0.00124777	5237	0.00153813	6524	0.00145524	0	0
74-75	7993	0.00154391	8517	0.00148751	6397	0.00148402	8593	0.00143734	8141	0.00145403	9286	0.0014311	6223	0.00131738	12169	0.00156872	9480	0.0016211	7887	0.0016076	10369	0.0016696	2645	0.00145403	8385	0.00127221	8930	0.00135739	4662	0.00147631	10243	0.00129746	8688	0.00122315	8647	0.00137621	5733	0.00168381	7442	0.00166001	0	0
75-76	9450	0.00182534	10023	0.00175053	6869	0.00159352	10613	0.00177523	10332	0.00184536	10108	0.00155779	7776	0.00164614	12634	0.00162867	10394	0.00177739	8310	0.00169382	11722	0.00188746	3159	0.00173659	9313	0.00141301	10441	0.00158706	6974	0.00220846	11024	0.00139639	11269	0.00158652	9046	0.00143971	7232	0.00212407	8711	0.00194307	0	0
76-77	7905	0.00152691	7520	0.00131338	6604	0.00153204	8751	0.00146377	7830	0.00139849	7742	0.00119315	8801	0.00186313	10506	0.00135434	9999	0.00170985	8658	0.00176475	8869	0.00142807	3566	0.00196033	10489	0.00159143	9799	0.00148948	4257	0.00134806	9906	0.00125477	8708	0.00122597	8299	0.00132082	5280	0.00155076	7979	0.00177979	0	0
77-78	9930	0.00191805	7533	0.00131565	7728	0.00179279	11356	0.00189951	9069	0.00161978	11510	0.00177385	8439	0.00178649	11541	0.00148777	8317	0.00142222	8807	0.00179512	9887	0.00159199	3696	0.0020318	10540	0.00159917	9766	0.00148446	6465	0.00204727	11660	0.00147695	11260	0.00158525	9359	0.00148953	6450	0.00189439	7691	0.00171555	0	0
78-79	9022	0.00174267	9839	0.00171839	7364	0.00170835	8615	0.00144102	8476	0.00151387	8879	0.00136838	7200	0.0015242	10731	0.00138335	9441	0.00161443	8358	0.0017036	9335	0.00150311	3765	0.00206973	9819	0.00148978	9779	0.00148644	5841	0.00184967	12666	0.00160438	10785	0.00151838	10781	0.00171584	6809	0.00199983	6987	0.00155851	0	0
79-80	9040	0.00174614	10271	0.00179384	8092	0.00187723	9631	0.00161097	10584	0.00189037	13431	0.00206991	7313	0.00154813	12448	0.00160469	10016	0.00171276	9599	0.00195656	10812	0.00174093	4463	0.00245344	10812	0.00164044	9875	0.00150103	7096	0.00224709	10210	0.00129328	14544	0.00204759	11263	0.00179256	5793	0.00170143	8146	0.00181704	0	0
80-81	9119	0.0017614	12180	0.00212725	8363	0.0019401	10886	0.00182089	11428	0.00204111	12595	0.00194107	10192	0.0021576	14515	0.00187115	12935	0.00221191	9648	0.00196654	11036	0.001777	3660	0.00201201	10479	0.00158992	11797	0.00179318	8504	0.00269296	12064	0.00152812	12730	0.00179221	12690	0.00201967	7585	0.00222775	8965	0.00199972	0	0
81-82	7566	0.00146143	8447	0.00147528	7798	0.00180903	8454	0.00141409	9698	0.00173212	12230	0.00188482	8168	0.00172912	11217	0.001446	9796	0.00167513	8163	0.00166386	9733	0.00156719	4081	0.00224345	10121	0.0015356	9424	0.00143247	5576	0.00176575	10371	0.00131368	10315	0.00145221	9293	0.00147902	7160	0.00210292	7893	0.0017606	0	0
82-83	10098	0.00195051	10265	0.0017928	9342	0.00216722	10376	0.00173559	11528	0.00205897	13225	0.00203816	8085	0.00171155	13730	0.00176995	10000	0.00171002	9288	0.00189317	12068	0.00194317	4970	0.00273215	13065	0.00198227	14263	0.00216802	7501	0.00237534	13206	0.00167278	14100	0.00198508	11850	0.00188598	6561	0.00192699	9385	0.00209341	0	0
83-84	11194	0.00216221	10472	0.00182895	7359	0.00170719	12246	0.00204838	10451	0.00186661	12616	0.0019443	9626	0.00203778	12133	0.00156408	10564	0.00180646	10195	0.00207804	12486	0.00201048	3629	0.00199497	12611	0.00191339	11236	0.0017079	6299	0.0019947	12132	0.00153674	10853	0.00152795	10237	0.00162926	7185	0.00211027	10382	0.0023158	0	0
84-85	9666	0.00186706	12449	0.00217423	10398	0.0024122	11757	0.00196658	10853	0.00193841	13044	0.00201027	8057	0.00170563	11021	0.00142073	11753	0.00200979	9950	0.0020281	12023	0.00193593	4516	0.00248258	10128	0.00153666	12521	0.00190323	6503	0.0020593	14381	0.00182161	13962	0.00196566	12467	0.00198418	8910	0.00261691	8424	0.00187905	0	0
85-86	10375	0.00200401	13209	0.00230697	10551	0.00244769	13571	0.00227001	13038	0.00232867	14009	0.00215899	10085	0.00213494	14498	0.00186896	11003	0.00188153	12239	0.00249467	11997	0.00193174	5892	0.00323901	12978	0.00196907	13082	0.0019885	7311	0.00231517	15722	0.00199148	14091	0.00198382	13467	0.00214333	8054	0.00236549	10021	0.00223527	0	0
86-87	10900	0.00210542	13756	0.0024025	9867	0.00228901	13399	0.00224124	13036	0.00232831	15905	0.00245119	10036	0.00212457	17056	0.00219871	10599	0.00181245	10047	0.00204787	12303	0.00198101	5246	0.00288388	14839	0.00225143	11554	0.00175624	7114	0.00225279	16750	0.00212169	13815	0.00194496	13381	0.00212965	7317	0.00214903	11353	0.00253239	0	0
87-88	10322	0.00199377	10461	0.00182703	8220	0.00190693	9799	0.00163907	10093	0.00180267	9951	0.00153359	8538	0.00180745	14704	0.00189551	11692	0.00199935	8613	0.00175558	12205	0.00196523	4369	0.00240177	12499	0.0018964	12516	0.00190247	5900	0.00186835	12632	0.00160007	13004	0.00183078	10665	0.00169738	6728	0.00197604	9125	0.00203541	0	0
88-89	11353	0.00219292	12836	0.00224182	11270	0.00261449	13848	0.00231634	12298	0.0021965	13936	0.00214774	10233	0.00216627	15888	0.00204814	11471	0.00196156	11177	0.0022782	13907	0.00223929	4557	0.00250512	13382	0.00203037	16480	0.00250501	7123	0.00225564	16798	0.00212777	17076	0.00240406	12571	0.00200073	8460	0.00248474	10778	0.00240413	0	0
89-90	13918	0.00268837	16566	0.00289327	10943	0.00253863	14358	0.00240165	13372	0.00238832	17350	0.00267388	12225	0.00258797	18646	0.00240368	12911	0.00220781	15050	0.00306763	13172	0.00212094	5031	0.00276569	13498	0.00204797	15686	0.00238432	8545	0.00270594	16792	0.00212701	16533	0.00232762	14924	0.00237522	10484	0.0030792	11862	0.00264593	0	0
90-91	14365	0.00277471	13618	0.0023784	11160	0.00258897	14032	0.00234712	14633	0.00261355	16118	0.00248401	12084	0.00255812	19412	0.00250243	13053	0.00223209	12227	0.00249222	16005	0.0025771	5311	0.00291961	14280	0.00216662	15065	0.00228992	8999	0.00284971	17956	0.00227445	18250	0.00256935	16063	0.0025565	9664	0.00283836	10272	0.00229126	0	0
91-92	16114	0.00311254	16492	0.00288035	13953	0.00323691	17172	0.00287235	16161	0.00288646	17333	0.00267126	16280	0.00344639	18838	0.00242843	14989	0.00256315	14654	0.00298691	17706	0.002851	6026	0.00331267	18669	0.00283254	17689	0.00268878	9700	0.0030717	21312	0.00269955	18696	0.00263214	17247	0.00274494	13296	0.00390509	14240	0.00317636	0	0
92-93	15265	0.00294855	14687	0.0025651	12909	0.00299471	16668	0.00278804	15717	0.00280716	17403	0.00268205	14028	0.00296966	18755	0.00241773	14723	0.00251766	15987	0.00325862	16585	0.00267049	8433	0.00463587	15763	0.00239163	19499	0.0029639	8509	0.00269454	18859	0.00238883	14413	0.00202915	15994	0.00254552	9179	0.00269591	14746	0.00328923	0	0
93-94	17728	0.0034243	16275	0.00284245	12308	0.00285529	16419	0.00274639	17758	0.00317169	19472	0.00300091	13414	0.00283968	17714	0.00228354	14518	0.00248261	15027	0.00306294	17584	0.00283135	5356	0.00294435	18945	0.00287441	19522	0.0029674	8634	0.00273413	20292	0.00257035	17160	0.00241589	19969	0.00317816	10837	0.00318287	13477	0.00300617	0	0
94-95	14306	0.00276331	17605	0.00307474	12464	0.00289148	16798	0.00280979	16403	0.00292968	20317	0.00313114	15808	0.00334647	22039	0.00284108	16995	0.00290618	16418	0.00334647	20094	0.00323551	6715	0.00369143	20857	0.00316451	17072	0.00259499	11181	0.00354069	26986	0.00341827	21976	0.00309392	20282	0.00322797	10785	0.0031676	13919	0.00310476	0	0
95-96	13784	0.00266248	18786	0.003281	13284	0.00308171	18146	0.00303527	15298	0.00273232	20491	0.00315795	13200	0.00279437	21990	0.00283476	17548	0.00300074	14855	0.00302788	18299	0.00294648	6921	0.00380468	16936	0.0025696	15526	0.00236	10325	0.00326962	21938	0.00277885	21342	0.00300466	16838	0.00267984	10227	0.00300371	14214	0.00317056	0	0
96-97	19990	0.00386122	21575	0.0037681	16516	0.00383149	21845	0.003654	18456	0.00329636	20362	0.00313807	20139	0.00426333	26245	0.00338328	22454	0.00383968	18306	0.0037313	25201	0.00405783	7523	0.00413561	21039	0.00319212	24941	0.0037911	11855	0.00375412	26216	0.00332073	24762	0.00348615	21055	0.003351	15456	0.00453949	17304	0.00385981	1	6.30346e-06
97-98	22744	0.00439318	22846	0.00399008	21223	0.00492345	26982	0.00451326	24935	0.00445355	27955	0.00430826	24738	0.00523691	31515	0.00406264	24360	0.00416561	23347	0.0047588	26169	0.0042137	8954	0.00492228	28558	0.00433293	26683	0.00405589	17151	0.0054312	36074	0.00456943	28699	0.00404042	26506	0.00421855	14649	0.00430247	21139	0.00471524	1	6.30346e-06
98-99	16099	0.00310964	19762	0.00345146	14411	0.00334316	19826	0.00331628	18844	0.00336566	23631	0.00364187	17840	0.00377664	27322	0.00352212	20690	0.00353803	19870	0.00405009	22929	0.003692	7475	0.00410923	22020	0.00334096	23439	0.00356279	11009	0.00348622	25786	0.00326626	23769	0.00334635	21371	0.00340129	13766	0.00404313	15410	0.00343734	11	6.93381e-05
99-100	21856	0.00422165	25512	0.00445571	19379	0.00449567	23983	0.00401162	26169	0.00467395	27942	0.00430626	19692	0.0041687	33284	0.00429069	25817	0.00441476	24044	0.00490087	29252	0.00471012	9026	0.00496186	28636	0.00434477	30928	0.00470114	17575	0.00556547	32844	0.00416029	29105	0.00409758	29894	0.00475776	17721	0.00520473	18945	0.00422585	23	0.00014498
100-101	21513	0.0041554	25539	0.00446042	20222	0.00469123	26533	0.00443816	25352	0.00452803	28165	0.00434063	22903	0.00484845	35901	0.00462805	29968	0.00512459	24108	0.00491391	35211	0.00566963	11658	0.00640874	32096	0.00486973	32088	0.00487747	15721	0.00497837	35690	0.00452079	32190	0.00453191	31779	0.00505777	16516	0.00485082	20616	0.00459858	45	0.000283656
101-102	24562	0.00474434	26634	0.00465166	21583	0.00500696	29020	0.00485415	26407	0.00471646	30133	0.00464392	23618	0.00499981	32162	0.00414605	24192	0.00413688	24432	0.00497995	30307	0.00487999	9733	0.00535052	30085	0.00456462	29164	0.00443301	15772	0.00499452	34780	0.00440552	32639	0.00459512	30422	0.0048418	17983	0.00528168	22407	0.00499808	68	0.000428635
102-103	30096	0.00581327	33229	0.00580349	26935	0.00624856	35319	0.00590778	33156	0.00592187	34914	0.00538074	30997	0.00656191	40426	0.00521137	36779	0.00628928	30474	0.00621149	38626	0.00621951	11500	0.00632189	38811	0.00588856	33636	0.00511277	21618	0.00684577	43888	0.00555921	39378	0.00554388	40635	0.00646724	20757	0.00609642	32934	0.00734622	91	0.000573615
103-104	32716	0.00631934	33942	0.00592802	25875	0.00600265	36169	0.00604996	33390	0.00596367	36056	0.00555674	30525	0.00646199	43349	0.00558818	30686	0.00524736	29195	0.00595079	36893	0.00594046	11312	0.00621854	39880	0.00605075	37507	0.00570117	19139	0.00606074	46115	0.0058413	39621	0.00557809	38902	0.00619143	21736	0.00638396	28516	0.00636075	143	0.000901395
104-105	30824	0.00595389	36498	0.00637442	29861	0.00692735	36900	0.00617224	38235	0.00682901	38850	0.00598734	30466	0.0064495	41087	0.00529658	35101	0.00600234	31294	0.00637863	37881	0.00609955	12040	0.00661874	40918	0.00620824	35709	0.00542787	19926	0.00630996	43063	0.00545471	43856	0.00617432	36079	0.00574214	21659	0.00636134	29152	0.00650262	209	0.00131742
105-106	31516	0.00608755	37519	0.00655274	30612	0.00710157	36199	0.00605498	37428	0.00668488	44261	0.00682125	30466	0.0064495	46099	0.00594269	33157	0.00566991	33102	0.00674715	38430	0.00618795	13444	0.00739056	37044	0.00562046	42899	0.00652077	22165	0.00701899	44707	0.00566295	45675	0.00643041	41626	0.00662497	21769	0.00639365	29807	0.00664872	233	0.00146871
106-107	41825	0.00807882	43117	0.00753044	38059	0.00882917	43920	0.00734647	41556	0.00742216	47694	0.00735032	36634	0.00775523	52511	0.00676927	45481	0.00777734	41334	0.00842508	47781	0.00769363	16800	0.00923545	48911	0.00742097	50826	0.0077257	27476	0.00870082	61010	0.00772802	51933	0.00731145	50953	0.0081094	28447	0.00835501	38028	0.00848249	484	0.00305088
107-108	42756	0.00825865	52822	0.00922543	38269	0.00887789	47360	0.00792187	48041	0.00858043	56976	0.00878081	41708	0.00882938	59812	0.00771045	52102	0.00890954	44824	0.00913644	54346	0.00875072	19872	0.0109242	48701	0.00738911	53350	0.00810935	26961	0.00853774	64739	0.00820037	55562	0.00782236	57798	0.00919881	30860	0.00906371	37979	0.00847156	765	0.00482215
108-109	44421	0.00858025	54143	0.00945615	40711	0.0094444	52001	0.00869817	56032	0.0100077	61759	0.00951794	43226	0.00915073	69015	0.00889682	52310	0.00894511	50012	0.0101939	61100	0.00983824	19412	0.0106713	56420	0.00856027	59663	0.00906894	30467	0.00964798	72917	0.00923626	63581	0.00895132	56266	0.00895499	34952	0.0102656	43473	0.00969704	860	0.00542098
109-110	51809	0.0100073	56539	0.00987461	46972	0.0108969	61083	0.0102173	54937	0.0098121	59608	0.00918644	51603	0.0109241	71469	0.00921317	66428	0.0113593	54761	0.0111619	70762	0.011394	21038	0.0115652	60122	0.00912195	66141	0.0100536	31231	0.00988992	75545	0.00956914	69452	0.00977788	62113	0.00988556	39207	0.0115153	52412	0.011691	1322	0.00833318
110-111	62237	0.0120215	74251	0.012968	56043	0.0130012	73960	0.0123712	75103	0.0134139	83671	0.0128949	62469	0.0132244	92152	0.0118794	69756	0.0119284	62764	0.0127931	75763	0.0121993	26317	0.0144672	76296	0.0115759	76789	0.0116721	36530	0.0115679	92396	0.0117036	86124	0.0121251	81342	0.0129459	42585	0.0125074	60601	0.0135176	1563	0.00985231
111-112	72935	0.0140879	84123	0.0146922	61084	0.0141707	83265	0.0139277	76961	0.0137457	91305	0.0140714	69496	0.014712	109608	0.0141297	89198	0.015253	72520	0.0147817	87760	0.014131	29978	0.0164798	84565	0.0128305	89352	0.0135818	49885	0.0157971	111053	0.0140669	104264	0.0146789	95922	0.0152664	54015	0.0158644	68286	0.0152318	2094	0.0131994
112-113	93055	0.0179743	95976	0.0167623	78383	0.0181838	97803	0.0163594	96267	0.0171939	110169	0.0169786	77748	0.0164589	124786	0.0160863	101786	0.0174056	86363	0.0176033	110319	0.0177634	32387	0.0178041	113200	0.0171752	111283	0.0169153	54871	0.017376	132849	0.0168277	120358	0.0169447	114292	0.0181901	67081	0.019702	85300	0.0190269	3237	0.0204043
113-114	113044	0.0218353	121628	0.0212425	94075	0.0218241	129689	0.021693	116124	0.0207405	134838	0.0207805	107879	0.0228374	160470	0.0206864	123733	0.0211586	105180	0.0214388	132253	0.0212952	45573	0.0250528	142775	0.0216624	138940	0.0211193	73213	0.0231843	174350	0.0220846	148522	0.0209098	138656	0.0220677	79641	0.0233909	100892	0.0225049	4661	0.0293804
114-115	131488	0.0253979	141682	0.024745	108436	0.0251557	148690	0.0248713	146785	0.0262167	161834	0.0249409	120579	0.025526	189106	0.0243779	147492	0.0252214	121903	0.0248474	152939	0.024626	47688	0.0262155	158451	0.0240408	169121	0.0257069	83780	0.0265306	191943	0.0243131	174635	0.0245862	169932	0.0270454	86203	0.0253182	113303	0.0252733	4978	0.0313786
115-116	155804	0.0300947	170163	0.0297192	132548	0.0307493	174959	0.0292653	176036	0.0314411	193692	0.0298507	141764	0.0300107	244536	0.0315235	175409	0.0299953	152623	0.031109	188188	0.0303018	57595	0.0316617	202981	0.0307971	209983	0.031918	98315	0.0311334	250580	0.0317405	218165	0.0307146	196192	0.0312248	115685	0.0339772	140451	0.0313289	7242	0.0456497
116-117	260666	0.0503496	285628	0.0498853	222354	0.0515831	303919	0.0508363	289419	0.0516921	331341	0.0510644	244333	0.0517241	402356	0.0518683	290856	0.0497369	248935	0.0507402	313943	0.0505507	92651	0.050933	344556	0.0522774	341695	0.0519386	163369	0.051734	403801	0.0511487	357704	0.0503598	332003	0.0528398	174445	0.0512352	231969	0.0517428	12959	0.0816866
117-118	366532	0.0707984	409541	0.0715269	308588	0.0715882	425662	0.0712002	403347	0.0720403	460318	0.0709415	331142	0.0701011	548560	0.0707156	418944	0.0716402	359419	0.0732601	431113	0.0694172	130312	0.0716363	481259	0.0730186	482978	0.073414	228444	0.0723413	562463	0.0712461	517463	0.0728516	451380	0.0718392	243629	0.0715549	322958	0.0720387	16316	0.102847
118-119	392673	0.0758478	440149	0.0768726	327551	0.0759874	455952	0.0762668	437511	0.0781422	513965	0.0792093	368284	0.0779639	609065	0.0785154	444234	0.0759649	382137	0.0778907	478160	0.0769927	140346	0.0771523	512041	0.0776889	518869	0.0788696	248588	0.0787203	614169	0.0777956	551163	0.0775961	484354	0.0770871	253752	0.0745281	340568	0.0759668	17847	0.112498
119-120	2284051	0.441182	2522872	0.440623	1821868	0.422649	2668628	0.446379	2428106	0.433675	2892663	0.4458	2018079	0.427217	3528074	0.454809	2583736	0.441824	2070332	0.421994	2722460	0.438367	710661	0.390671	2969835	0.450595	2916682	0.443344	1288352	0.407982	3569395	0.452129	3192853	0.449509	2716945	0.432414	1382169	0.405949	1882646	0.419941	67753	0.427078
120-121	187585	0.0362335	206744	0.0361081	163702	0.0379767	212689	0.0355763	199406	0.0356152	223071	0.0343784	180502	0.0382114	274184	0.0353454	206312	0.0352797	182931	0.0372867	218288	0.0351484	76779	0.0422077	226685	0.0343936	232869	0.0353967	131016	0.0414888	283213	0.0358741	248587	0.0349976	228239	0.0363253	141535	0.0415694	165165	0.0368415	9110	0.0574245
121-122	56157	0.0108472	56301	0.00983305	46595	0.0108094	56602	0.00946777	58844	0.0105099	59431	0.00915916	49162	0.0104073	72475	0.00934285	60003	0.0102606	52697	0.0107412	62653	0.0100883	20915	0.0114976	65324	0.00991122	60060	0.00912929	32972	0.0104412	77584	0.00982742	66809	0.00940578	62261	0.00990912	39024	0.0114615	48331	0.0107807	2837	0.0178829
122-123	51626	0.00997195	57575	0.0100556	46714	0.010837	60550	0.0101282	57434	0.0102581	62827	0.00968253	46155	0.00977078	78390	0.0101054	64129	0.0109662	51688	0.0105355	56986	0.00917581	19159	0.0105323	63301	0.00960428	68345	0.0103886	31609	0.0100096	75677	0.00958586	70189	0.00988164	63557	0.0101154	36944	0.0108506	45600	0.0101715	2207	0.0139117
123-124	14048	0.00271348	17473	0.00305168	14636	0.00339535	17120	0.00286365	16256	0.00290342	17830	0.00274786	13707	0.0029017	19254	0.00248206	18622	0.0031844	13754	0.00280347	17193	0.00276839	5831	0.00320547	16455	0.00249662	14559	0.00221301	8223	0.00260398	20632	0.00261342	19597	0.00275899	16783	0.00267109	11093	0.00325806	12958	0.0028904	542	0.00341648
124-125	7864	0.00151899	8975	0.0015675	7979	0.00185102	8033	0.00134367	7394	0.00132062	7235	0.00111502	6228	0.00131844	9068	0.00116897	10207	0.00174542	6937	0.00141396	8259	0.00132985	2238	0.00123029	10306	0.00156367	8812	0.00133945	5689	0.00180153	9295	0.00117738	11329	0.00159497	7643	0.00121642	5292	0.00155428	6774	0.001511	227	0.00143089
125-126	12290	0.00237391	12201	0.00213092	10378	0.00240756	14066	0.00235281	15690	0.00280233	12449	0.00191857	10946	0.00231721	18214	0.00234799	14866	0.00254211	12399	0.00252728	12787	0.00205895	4435	0.00243805	14704	0.00223095	15605	0.002372	6579	0.00208337	15654	0.00198286	16061	0.00226117	13072	0.00208047	6590	0.00193551	10768	0.0024019	429	0.00270418
126-127	3393	0.000655384	5048	0.00088164	3619	0.000839559	3593	0.000600998	5024	0.000897318	6374	0.000982324	4289	0.00090796	6004	0.000773984	4806	0.000821835	2433	0.000495916	5284	0.000850823	1312	0.000721245	5119	0.000776675	3777	0.000574115	3475	0.00110043	5569	0.000705415	4064	0.000572155	5076	0.000807868	3049	0.000895504	2466	0.000550063	172	0.0010842
127-128	4653	0.000898762	7888	0.00137765	4261	0.000988494	3386	0.000566374	5227	0.000933575	7728	0.00119099	4133	0.000874935	7464	0.000962195	4742	0.000810891	3938	0.000802679	7069	0.00113824	971	0.000533787	5275	0.000800344	5539	0.000841944	2928	0.000927209	7352	0.000931264	8688	0.00122315	5816	0.000925643	2821	0.00082854	1729	0.000385669	55	0.00034669
128-129	3242	0.000626217	4706	0.000821909	3528	0.000818448	4070	0.000680786	4497	0.000803193	5199	0.00080124	3170	0.000671073	5586	0.000720099	3480	0.000595087	3654	0.000744792	4409	0.000709931	869	0.000477715	3978	0.000603558	4921	0.000748006	2747	0.000869892	5489	0.000695281	4714	0.000663666	6135	0.000976413	1860	0.00054629	2901	0.000647094	71	0.000447546
129-130	1895	0.000366034	1852	0.000323454	1053	0.000244282	1869	0.000312626	2442	0.000436157	2485	0.000382974	1303	0.000275839	3219	0.000414966	1835	0.000313788	1089	0.00022197	1833	0.000295147	452	0.000248478	2432	0.000368993	2057	0.00031267	1085	0.000343587	3903	0.000494386	1982	0.000279038	1953	0.000310829	1121	0.000329243	1590	0.000354664	28	0.000176497
130-131	242	4.67441e-05	110	1.92116e-05	245	5.68367e-05	397	6.64059e-05	292	5.2153e-05	1127	0.000173687	862	0.000182481	626	8.06985e-05	254	4.34345e-05	680	0.000138604	774	0.000124628	327	0.000179761	493	7.47999e-05	553	8.40576e-05	431	0.000136485	636	8.05609e-05	596	8.39085e-05	746	0.000118729	359	0.00010544	362	8.07474e-05	12	7.56415e-05
131-132	1365	0.00026366	1371	0.000239447	872	0.000202292	1532	0.000256256	1324	0.000236475	1583	0.000243963	1145	0.000242391	2436	0.000314028	2077	0.000355171	1094	0.000222989	1236	0.000199019	798	0.000438684	1366	0.000207255	1757	0.000267069	1025	0.000324587	2075	0.000262836	1500	0.000211179	1105	0.000175866	1197	0.000351564	915	0.000204099	28	0.000176497
132-133	363	7.01162e-05	550	9.60582e-05	82	1.90229e-05	204	3.41229e-05	343	6.1262e-05	591	9.10815e-05	476	0.000100767	500	6.44557e-05	366	6.25867e-05	400	8.15317e-05	474	7.63228e-05	112	6.15697e-05	97	1.47172e-05	632	9.60658e-05	248	7.85341e-05	195	2.47003e-05	307	4.32213e-05	130	2.06901e-05	337	9.89783e-05	101	2.2529e-05	7	4.41242e-05
133-134	154	2.97463e-05	143	2.49751e-05	240	5.56768e-05	287	4.80063e-05	225	4.01864e-05	110	1.69526e-05	317	6.71073e-05	287	3.69976e-05	157	2.68473e-05	324	6.60407e-05	274	4.41191e-05	132	7.25643e-05	416	6.31172e-05	185	2.81205e-05	115	3.6417e-05	503	6.37141e-05	462	6.50432e-05	630	0.000100267	84	2.46712e-05	116	2.58748e-05	6	3.78208e-05
134-135	55	1.06237e-05	25	4.36628e-06	116	2.69104e-05	513	8.58091e-05	61	1.0895e-05	72	1.10962e-05	36	7.62102e-06	898	0.000115762	289	4.94196e-05	367	7.48053e-05	330	5.31362e-05	126	6.92659e-05	527	7.99586e-05	381	5.79131e-05	54	1.71002e-05	716	9.06944e-05	193	2.71717e-05	68	1.08225e-05	42	1.23356e-05	74	1.65064e-05	2	1.26069e-05
135-136	16	3.09052e-06	295	5.15221e-05	114	2.64465e-05	56	9.36708e-06	305	5.44749e-05	160	2.46583e-05	210	4.4456e-05	928	0.00011963	117	2.00072e-05	113	2.30327e-05	520	8.37297e-05	50	2.74865e-05	290	4.4e-05	134	2.03684e-05	56	1.77335e-05	412	5.21873e-05	487	6.85628e-05	1041	0.00016568	105	3.0839e-05	8	1.78447e-06	1	6.30346e-06
136-137	7	1.3521e-06	41	7.16071e-06	17	3.94377e-06	137	2.29159e-05	36	6.42983e-06	29	4.46931e-06	137	2.90022e-05	38	4.89863e-06	46	7.86609e-06	29	5.91105e-06	21	3.38139e-06	18	9.89513e-06	47	7.13103e-06	40	6.08011e-06	3	9.5001e-07	48	6.08007e-06	176	2.47784e-05	31	4.93379e-06	52	1.52726e-05	15	3.34588e-06	0	0
137-138	518	0.000100056	21	3.66768e-06	224	5.1965e-05	564	9.43399e-05	128	2.28616e-05	33	5.08577e-06	220	4.65729e-05	3	3.86734e-07	90	1.53902e-05	43	8.76465e-06	34	5.47463e-06	2	1.09946e-06	26	3.94482e-06	38	5.77611e-06	12	3.80004e-06	71	8.99344e-06	4	5.63145e-07	4	6.36618e-07	143	4.19997e-05	369	8.23088e-05	0	0
138-139	5	9.65788e-07	1	1.74651e-07	3	6.95959e-07	3	5.01808e-07	1	1.78606e-07	1	1.54114e-07	1	2.11695e-07	0	0	13	2.22302e-06	3	6.11488e-07	2	3.22037e-07	1	5.49729e-07	1	1.51724e-07	4	6.08011e-07	2	6.3334e-07	1	1.26668e-07	2	2.81572e-07	5	7.95772e-07	3	8.81113e-07	9	2.00753e-06	0	0
139-140	0	0	1	1.74651e-07	3	6.95959e-07	0	0	8	1.42885e-06	0	0	0	0	1	1.28911e-07	0	0	0	0	0	0	1	5.49729e-07	4	6.06896e-07	0	0	0	0	6	7.60009e-07	2	2.81572e-07	3	4.77463e-07	0	0	0	0	2	1.26069e-05
140-141	1	1.93158e-07	0	0	69	1.60071e-05	0	0	0	0	0	0	0	0	0	0	1	1.71002e-07	0	0	10	1.61019e-06	26	1.4293e-05	102	1.54759e-05	0	0	115	3.6417e-05	89	1.12735e-05	52	7.32088e-06	21	3.34224e-06	21	6.16779e-06	68	1.5168e-05	1	6.30346e-06
141-142	19	3.66999e-06	4	6.98605e-07	8	1.85589e-06	10	1.67269e-06	1	1.78606e-07	0	0	4	8.4678e-07	2	2.57823e-07	0	0	6	1.22298e-06	0	0	1	5.49729e-07	5	7.5862e-07	1	1.52003e-07	4	1.26668e-06	1	1.26668e-07	6	8.44717e-07	0	0	10	2.93704e-06	94	2.09675e-05	0	0
142-143	1	1.93158e-07	1	1.74651e-07	0	0	0	0	0	0	0	0	0	0	0	0	5	8.5501e-07	1	2.03829e-07	12	1.93222e-06	0	0	0	0	0	0	32	1.01334e-05	0	0	0	0	0	0	0	0	0	0	0	0
143-144	0	0	0	0	0	0	0	0	0	0	0	0	0	0	0	0	0	0	0	0	0	0	0	0	0	0	0	0	0	0	0	0	0	0	0	0	0	0	0	0	0	0
144-145	0	0	0	0	0	0	0	0	0	0	0	0	0	0	0	0	1	1.71002e-07	0	0	0	0	0	0	0	0	0	0	0	0	0	0	0	0	0	0	0	0	0	0	0	0

## Sheet: b
Supplementary Table S5b. Distribution of 60 K Triticeae nucleotide-binding leucine rich repeat (NLR) bait library baits alignment identity (%) in 20 inbred rye (Secale cereale L.) lines sequenced using PacBio high-fidelity long-read technology. Reference genome 'Lo7' was used as in silico reference.
Renseq ID	RS1		RS2		RS3		RS4		RS5		RS6		RS7		RS8		RS9		RS10		RS11		RS12		RS13		RS14		RS15		RS16		RS17		RS18		RS19		RS20		Lo7
Mean	91.9563		92.012		91.733		92.1177		91.981		92.0768		91.7744		92.2496		92.0349		91.7561		91.9496		91.2525		92.1561		92.0784		91.4837		92.2225		92.1803		91.8693		91.4891		91.6532		88.0235
SD	4.27373		4.24255		4.28913		4.2717		4.20654		4.2347		4.34115		4.15862		4.21485		4.32776		4.28338		4.30709		4.21367		4.20342		4.33974		4.16663		4.22468		4.22763		4.3104		4.25417		4.65718
Alignment identity (%) interval	Count	Frequency	Count	Frequency	Count	Frequency	Count	Frequency	Count	Frequency	Count	Frequency	Count	Frequency	Count	Frequency	Count	Frequency	Count	Frequency	Count	Frequency	Count	Frequency	Count	Frequency	Count	Frequency	Count	Frequency	Count	Frequency	Count	Frequency	Count	Frequency	Count	Frequency	Count	Frequency	Count	Frequency
0-1	0	0	0	0	0	0	0	0	0	0	0	0	0	0	0	0	0	0	0	0	0	0	0	0	0	0	0	0	0	0	0	0	0	0	0	0	0	0	0	0	0	0
1-2	0	0	0	0	0	0	0	0	0	0	0	0	0	0	0	0	0	0	0	0	0	0	0	0	0	0	0	0	0	0	0	0	0	0	0	0	0	0	0	0	0	0
2-3	0	0	0	0	0	0	0	0	0	0	0	0	0	0	0	0	0	0	0	0	0	0	0	0	0	0	0	0	0	0	0	0	0	0	0	0	0	0	0	0	0	0
3-4	0	0	0	0	0	0	0	0	0	0	0	0	0	0	0	0	0	0	0	0	0	0	0	0	0	0	0	0	0	0	0	0	0	0	0	0	0	0	0	0	0	0
4-5	0	0	0	0	0	0	0	0	0	0	0	0	0	0	0	0	0	0	0	0	0	0	0	0	0	0	0	0	0	0	0	0	0	0	0	0	0	0	0	0	0	0
5-6	0	0	0	0	0	0	0	0	0	0	0	0	0	0	0	0	0	0	0	0	0	0	0	0	0	0	0	0	0	0	0	0	0	0	0	0	0	0	0	0	0	0
6-7	0	0	0	0	0	0	0	0	0	0	0	0	0	0	0	0	0	0	0	0	0	0	0	0	0	0	0	0	0	0	0	0	0	0	0	0	0	0	0	0	0	0
7-8	0	0	0	0	0	0	0	0	0	0	0	0	0	0	0	0	0	0	0	0	0	0	0	0	0	0	0	0	0	0	0	0	0	0	0	0	0	0	0	0	0	0
8-9	0	0	0	0	0	0	0	0	0	0	0	0	0	0	0	0	0	0	0	0	0	0	0	0	0	0	0	0	0	0	0	0	0	0	0	0	0	0	0	0	0	0
9-10	0	0	0	0	0	0	0	0	0	0	0	0	0	0	0	0	0	0	0	0	0	0	0	0	0	0	0	0	0	0	0	0	0	0	0	0	0	0	0	0	0	0
10-11	0	0	0	0	0	0	0	0	0	0	0	0	0	0	0	0	0	0	0	0	0	0	0	0	0	0	0	0	0	0	0	0	0	0	0	0	0	0	0	0	0	0
11-12	0	0	0	0	0	0	0	0	0	0	0	0	0	0	0	0	0	0	0	0	0	0	0	0	0	0	0	0	0	0	0	0	0	0	0	0	0	0	0	0	0	0
12-13	0	0	0	0	0	0	0	0	0	0	0	0	0	0	0	0	0	0	0	0	0	0	0	0	0	0	0	0	0	0	0	0	0	0	0	0	0	0	0	0	0	0
13-14	0	0	0	0	0	0	0	0	0	0	0	0	0	0	0	0	0	0	0	0	0	0	0	0	0	0	0	0	0	0	0	0	0	0	0	0	0	0	0	0	0	0
14-15	0	0	0	0	0	0	0	0	0	0	0	0	0	0	0	0	0	0	0	0	0	0	0	0	0	0	0	0	0	0	0	0	0	0	0	0	0	0	0	0	0	0
15-16	0	0	0	0	0	0	0	0	0	0	0	0	0	0	0	0	0	0	0	0	0	0	0	0	0	0	0	0	0	0	0	0	0	0	0	0	0	0	0	0	0	0
16-17	0	0	0	0	0	0	0	0	0	0	0	0	0	0	0	0	0	0	0	0	0	0	0	0	0	0	0	0	0	0	0	0	0	0	0	0	0	0	0	0	0	0
17-18	0	0	0	0	0	0	0	0	0	0	0	0	0	0	0	0	0	0	0	0	0	0	0	0	0	0	0	0	0	0	0	0	0	0	0	0	0	0	0	0	0	0
18-19	0	0	0	0	0	0	0	0	0	0	0	0	0	0	0	0	0	0	0	0	0	0	0	0	0	0	0	0	0	0	0	0	0	0	0	0	0	0	0	0	0	0
19-20	0	0	0	0	0	0	0	0	0	0	0	0	0	0	0	0	0	0	0	0	0	0	0	0	0	0	0	0	0	0	0	0	0	0	0	0	0	0	0	0	0	0
20-21	0	0	0	0	0	0	0	0	0	0	0	0	0	0	0	0	0	0	0	0	0	0	0	0	0	0	0	0	0	0	0	0	0	0	0	0	0	0	0	0	0	0
21-22	0	0	0	0	0	0	0	0	0	0	0	0	0	0	0	0	0	0	0	0	0	0	0	0	0	0	0	0	0	0	0	0	0	0	0	0	0	0	0	0	0	0
22-23	0	0	0	0	0	0	0	0	0	0	0	0	0	0	0	0	0	0	0	0	0	0	0	0	0	0	0	0	0	0	0	0	0	0	0	0	0	0	0	0	0	0
23-24	0	0	0	0	0	0	0	0	0	0	0	0	0	0	0	0	0	0	0	0	0	0	0	0	0	0	0	0	0	0	0	0	0	0	0	0	0	0	0	0	0	0
24-25	0	0	0	0	0	0	0	0	0	0	0	0	0	0	0	0	0	0	0	0	0	0	0	0	0	0	0	0	0	0	0	0	0	0	0	0	0	0	0	0	0	0
25-26	0	0	0	0	0	0	0	0	0	0	0	0	0	0	0	0	0	0	0	0	0	0	0	0	0	0	0	0	0	0	0	0	0	0	0	0	0	0	0	0	0	0
26-27	0	0	0	0	0	0	0	0	0	0	0	0	0	0	0	0	0	0	0	0	0	0	0	0	0	0	0	0	0	0	0	0	0	0	0	0	0	0	0	0	0	0
27-28	0	0	0	0	0	0	0	0	0	0	0	0	0	0	0	0	0	0	0	0	0	0	0	0	0	0	0	0	0	0	0	0	0	0	0	0	0	0	0	0	0	0
28-29	0	0	0	0	0	0	0	0	0	0	0	0	0	0	0	0	0	0	0	0	0	0	0	0	0	0	0	0	0	0	0	0	0	0	0	0	0	0	0	0	0	0
29-30	0	0	0	0	0	0	0	0	0	0	0	0	0	0	0	0	0	0	0	0	0	0	0	0	0	0	0	0	0	0	0	0	0	0	0	0	0	0	0	0	0	0
30-31	0	0	0	0	0	0	0	0	0	0	0	0	0	0	0	0	0	0	0	0	0	0	0	0	0	0	0	0	0	0	0	0	0	0	0	0	0	0	0	0	0	0
31-32	0	0	0	0	0	0	0	0	0	0	0	0	0	0	0	0	0	0	0	0	0	0	0	0	0	0	0	0	0	0	0	0	0	0	0	0	0	0	0	0	0	0
32-33	0	0	0	0	0	0	0	0	0	0	0	0	0	0	0	0	0	0	0	0	0	0	0	0	0	0	0	0	0	0	0	0	0	0	0	0	0	0	0	0	0	0
33-34	0	0	0	0	0	0	0	0	0	0	0	0	0	0	0	0	0	0	0	0	0	0	0	0	0	0	0	0	0	0	0	0	0	0	0	0	0	0	0	0	0	0
34-35	0	0	0	0	0	0	0	0	0	0	0	0	0	0	0	0	0	0	0	0	0	0	0	0	0	0	0	0	0	0	0	0	0	0	0	0	0	0	0	0	0	0
35-36	0	0	0	0	0	0	0	0	0	0	0	0	0	0	0	0	0	0	0	0	0	0	0	0	0	0	0	0	0	0	0	0	0	0	0	0	0	0	0	0	0	0
36-37	0	0	0	0	0	0	0	0	0	0	0	0	0	0	0	0	0	0	0	0	0	0	0	0	0	0	0	0	0	0	0	0	0	0	0	0	0	0	0	0	0	0
37-38	0	0	0	0	0	0	0	0	0	0	0	0	0	0	0	0	0	0	0	0	0	0	0	0	0	0	0	0	0	0	0	0	0	0	0	0	0	0	0	0	0	0
38-39	0	0	0	0	0	0	0	0	0	0	0	0	0	0	0	0	0	0	0	0	0	0	0	0	0	0	0	0	0	0	0	0	0	0	0	0	0	0	0	0	0	0
39-40	0	0	0	0	0	0	0	0	0	0	0	0	0	0	0	0	0	0	0	0	0	0	0	0	0	0	0	0	0	0	0	0	0	0	0	0	0	0	0	0	0	0
40-41	0	0	0	0	0	0	0	0	0	0	0	0	0	0	0	0	0	0	0	0	0	0	0	0	0	0	0	0	0	0	0	0	0	0	0	0	0	0	0	0	0	0
41-42	0	0	0	0	0	0	0	0	0	0	0	0	0	0	0	0	0	0	0	0	0	0	0	0	0	0	0	0	0	0	0	0	0	0	0	0	0	0	0	0	0	0
42-43	0	0	0	0	0	0	0	0	0	0	0	0	0	0	0	0	0	0	0	0	0	0	0	0	0	0	0	0	0	0	0	0	0	0	0	0	0	0	0	0	0	0
43-44	0	0	0	0	0	0	0	0	0	0	0	0	0	0	0	0	0	0	0	0	0	0	0	0	0	0	0	0	0	0	0	0	0	0	0	0	0	0	0	0	0	0
44-45	0	0	0	0	0	0	0	0	0	0	0	0	0	0	0	0	0	0	0	0	0	0	0	0	0	0	0	0	0	0	0	0	0	0	0	0	0	0	0	0	0	0
45-46	0	0	0	0	0	0	0	0	0	0	0	0	0	0	0	0	0	0	0	0	0	0	0	0	0	0	0	0	0	0	0	0	0	0	0	0	0	0	0	0	0	0
46-47	0	0	0	0	0	0	0	0	0	0	0	0	0	0	0	0	0	0	0	0	0	0	0	0	0	0	0	0	0	0	0	0	0	0	0	0	0	0	0	0	0	0
47-48	0	0	0	0	0	0	0	0	0	0	0	0	0	0	0	0	0	0	0	0	0	0	0	0	0	0	0	0	0	0	0	0	0	0	0	0	0	0	0	0	0	0
48-49	0	0	0	0	0	0	0	0	0	0	0	0	0	0	0	0	0	0	0	0	0	0	0	0	0	0	0	0	0	0	0	0	0	0	0	0	0	0	0	0	0	0
49-50	0	0	0	0	0	0	0	0	0	0	0	0	0	0	0	0	0	0	0	0	0	0	0	0	0	0	0	0	0	0	0	0	0	0	0	0	0	0	0	0	0	0
50-51	0	0	0	0	0	0	0	0	0	0	0	0	0	0	0	0	0	0	0	0	0	0	0	0	0	0	0	0	0	0	0	0	0	0	0	0	0	0	0	0	0	0
51-52	0	0	0	0	0	0	0	0	0	0	0	0	0	0	0	0	0	0	0	0	0	0	0	0	0	0	0	0	0	0	0	0	0	0	0	0	0	0	0	0	0	0
52-53	0	0	0	0	0	0	0	0	0	0	0	0	0	0	0	0	0	0	0	0	0	0	0	0	0	0	0	0	0	0	0	0	0	0	0	0	0	0	0	0	0	0
53-54	0	0	0	0	0	0	0	0	0	0	0	0	0	0	0	0	0	0	0	0	0	0	0	0	0	0	0	0	0	0	0	0	0	0	0	0	0	0	0	0	0	0
54-55	0	0	0	0	0	0	0	0	0	0	0	0	0	0	0	0	0	0	0	0	0	0	0	0	0	0	0	0	0	0	0	0	0	0	0	0	0	0	0	0	0	0
55-56	0	0	0	0	0	0	0	0	0	0	0	0	0	0	0	0	0	0	0	0	0	0	0	0	0	0	0	0	0	0	0	0	0	0	0	0	0	0	0	0	0	0
56-57	0	0	0	0	0	0	0	0	0	0	0	0	0	0	0	0	0	0	0	0	0	0	0	0	0	0	0	0	0	0	0	0	0	0	0	0	0	0	0	0	0	0
57-58	0	0	0	0	0	0	0	0	0	0	0	0	0	0	0	0	0	0	0	0	0	0	0	0	0	0	0	0	0	0	0	0	0	0	0	0	0	0	0	0	0	0
58-59	0	0	0	0	0	0	0	0	0	0	0	0	0	0	0	0	0	0	0	0	0	0	0	0	0	0	0	0	0	0	0	0	0	0	0	0	0	0	0	0	0	0
59-60	0	0	0	0	0	0	0	0	0	0	0	0	0	0	0	0	0	0	0	0	0	0	0	0	0	0	0	0	0	0	0	0	0	0	0	0	0	0	0	0	0	0
60-61	0	0	0	0	0	0	0	0	0	0	0	0	0	0	0	0	0	0	0	0	0	0	0	0	0	0	0	0	0	0	0	0	0	0	0	0	0	0	0	0	0	0
61-62	0	0	0	0	0	0	0	0	0	0	0	0	0	0	0	0	0	0	0	0	0	0	0	0	0	0	0	0	0	0	0	0	0	0	0	0	0	0	0	0	0	0
62-63	0	0	0	0	0	0	0	0	0	0	0	0	0	0	0	0	0	0	0	0	0	0	0	0	0	0	0	0	0	0	0	0	0	0	0	0	0	0	0	0	0	0
63-64	0	0	0	0	0	0	0	0	0	0	0	0	0	0	0	0	0	0	0	0	0	0	0	0	0	0	0	0	0	0	0	0	0	0	0	0	0	0	0	0	0	0
64-65	0	0	0	0	0	0	0	0	0	0	0	0	0	0	0	0	0	0	0	0	0	0	0	0	0	0	0	0	0	0	0	0	0	0	0	0	0	0	0	0	0	0
65-66	0	0	0	0	0	0	0	0	0	0	0	0	0	0	0	0	0	0	0	0	0	0	0	0	0	0	0	0	0	0	0	0	0	0	0	0	0	0	0	0	0	0
66-67	0	0	0	0	0	0	0	0	0	0	0	0	0	0	0	0	0	0	0	0	0	0	0	0	0	0	0	0	0	0	0	0	0	0	0	0	0	0	0	0	0	0
67-68	0	0	0	0	0	0	0	0	0	0	0	0	0	0	0	0	0	0	0	0	0	0	0	0	0	0	0	0	0	0	0	0	0	0	0	0	0	0	0	0	0	0
68-69	0	0	0	0	0	0	0	0	0	0	0	0	0	0	0	0	0	0	0	0	0	0	0	0	0	0	0	0	0	0	0	0	0	0	0	0	0	0	0	0	0	0
69-70	0	0	0	0	0	0	0	0	0	0	0	0	0	0	0	0	0	0	0	0	0	0	0	0	0	0	0	0	0	0	0	0	0	0	0	0	0	0	0	0	0	0
70-71	0	0	0	0	0	0	0	0	0	0	0	0	0	0	0	0	0	0	0	0	0	0	0	0	0	0	0	0	0	0	0	0	0	0	0	0	0	0	0	0	0	0
71-72	0	0	0	0	0	0	0	0	0	0	0	0	0	0	0	0	0	0	0	0	0	0	0	0	0	0	0	0	0	0	0	0	0	0	0	0	0	0	0	0	0	0
72-73	0	0	0	0	0	0	0	0	0	0	0	0	0	0	0	0	0	0	0	0	0	0	0	0	0	0	0	0	0	0	0	0	0	0	0	0	0	0	0	0	0	0
73-74	0	0	0	0	0	0	0	0	0	0	0	0	0	0	0	0	0	0	0	0	0	0	0	0	0	0	0	0	0	0	0	0	0	0	0	0	0	0	0	0	0	0
74-75	68	1.31e-05	6	1.05e-06	28	6.5e-06	93	1.56e-05	18	3.21e-06	52	8.01e-06	17	3.6e-06	34	4.38e-06	0	0	4	8.15e-07	10	1.61e-06	4	2.2e-06	37	5.61e-06	0	0	2	6.33e-07	2	2.53e-07	68	9.57e-06	60	9.55e-06	35	1.03e-05	25	5.58e-06	0	0
75-76	278	5.37e-05	445	7.77e-05	276	6.4e-05	647	0.000108223	374	6.68e-05	679	0.000104644	86	1.82e-05	402	5.18e-05	388	6.63e-05	301	6.14e-05	283	4.56e-05	94	5.17e-05	267	4.05e-05	125	1.9e-05	248	7.85e-05	546	6.92e-05	474	6.67e-05	518	8.24e-05	343	0.000100741	291	6.49e-05	0	0
76-77	1582	0.000305575	2530	0.000441868	1626	0.00037721	1964	0.000328517	1798	0.000321134	2753	0.000424276	995	0.000210637	1600	0.000206258	1598	0.000273261	1931	0.000393594	1705	0.000274537	809	0.000444731	1973	0.000299352	905	0.000137563	1118	0.000354037	1420	0.000179869	1625	0.000228777	1097	0.000174592	473	0.000138922	900	0.000200753	0	0
77-78	2931	0.000566145	1919	0.000335156	2261	0.000524521	3633	0.000607689	2819	0.000503491	2992	0.00046111	3668	0.000776497	3746	0.000482902	1949	0.000333283	3743	0.000762933	3296	0.000530717	1854	0.0010192	3069	0.000465641	3556	0.000540522	3301	0.00104533	3919	0.000496412	5615	0.000790514	3941	0.000627228	2872	0.000843519	3045	0.000679215	0	0
78-79	7443	0.00143767	9108	0.00159072	5839	0.00135457	9009	0.00150693	7576	0.00135312	7967	0.00122783	7706	0.00163132	6391	0.000823873	5659	0.0009677	8493	0.00173112	7024	0.001131	2903	0.00159586	8047	0.00122092	7526	0.00114397	5795	0.0018351	7697	0.000974965	7406	0.00104266	10167	0.00161812	5245	0.00154048	6599	0.00147197	0	0
79-80	14352	0.0027722	19428	0.00339313	16994	0.00394238	20154	0.00337114	16578	0.00296094	18653	0.00287469	21602	0.00457304	20281	0.00261445	19399	0.00331727	18456	0.00376187	23165	0.00373	6663	0.00366285	17730	0.00269007	20145	0.0030621	12991	0.00411386	25104	0.00317988	20918	0.00294496	25227	0.00401499	15619	0.00458737	15838	0.00353281	2050	0.0129221
80-81	25287	0.00488438	27243	0.00475803	24579	0.005702	23809	0.00398251	23785	0.00424815	27357	0.0042161	24102	0.00510227	31817	0.00410157	29778	0.00509209	25941	0.00528753	30921	0.00497886	14328	0.00787652	29996	0.00455111	29183	0.0044359	17893	0.00566617	32104	0.00406655	30967	0.00435972	29065	0.00462583	22141	0.00650291	22469	0.00501191	7524	0.0474272
81-82	35674	0.0068907	39449	0.00688982	32609	0.00756485	42527	0.00711346	36274	0.00647877	45866	0.0070686	37293	0.00789474	49691	0.00640574	41953	0.00717404	41160	0.00838961	45421	0.00731363	16722	0.00919257	43979	0.00667267	46164	0.00701706	27457	0.0086948	46697	0.00591502	46116	0.00649249	44249	0.00704243	29379	0.00862874	33740	0.00752601	7221	0.0455173
82-83	57446	0.0110961	57127	0.00997731	49559	0.011497	67207	0.0112417	55027	0.00982817	59357	0.00914776	57710	0.0122169	70572	0.00909754	56368	0.00963904	61054	0.0124446	68824	0.0110819	24929	0.0137042	62301	0.00945256	68217	0.0103692	43232	0.0136903	77018	0.00975573	68980	0.00971143	69140	0.0110039	45180	0.0132696	54735	0.0122091	8908	0.0561512
83-84	79998	0.0154522	84270	0.0147179	73966	0.0171591	93702	0.0156735	83124	0.0148465	99254	0.0152965	81376	0.0172269	107368	0.013841	91279	0.0156089	89236	0.0181889	106585	0.0171622	36894	0.0202817	92513	0.0140364	98039	0.0149022	60824	0.0192611	108953	0.0138009	110562	0.0155656	96098	0.0152944	65884	0.0193504	78603	0.0175331	9219	0.0581116
84-85	143833	0.0277824	155058	0.0270811	127563	0.0295929	151840	0.0253982	147428	0.0263316	164643	0.0253738	142020	0.0300649	194738	0.0251039	151707	0.0259422	138054	0.0281394	174697	0.0281295	59677	0.0328062	162056	0.0245878	160452	0.0243892	95572	0.0302648	182323	0.0230945	180174	0.025366	168821	0.0268686	106833	0.0313773	136744	0.030502	14070	0.0886897
85-86	152271	0.0294123	161326	0.0281758	129603	0.0300661	167959	0.0280944	167305	0.0298817	186761	0.0287825	148778	0.0314956	197707	0.0254867	164372	0.0281079	153940	0.0313775	179107	0.0288396	64688	0.0355609	177646	0.0269532	192355	0.0292385	110270	0.0349192	201298	0.025498	192397	0.0270868	188220	0.0299561	111713	0.0328106	137498	0.0306702	11032	0.0695398
86-87	189736	0.0366489	203262	0.0355	170184	0.0394804	194864	0.0325948	201728	0.0360299	235860	0.0363494	170668	0.0361296	241386	0.0311174	193741	0.0331301	180773	0.0368468	214906	0.0346039	76786	0.0422115	214432	0.0325345	215547	0.0327638	125831	0.0398469	262366	0.0332334	227269	0.0319963	223565	0.0355814	137672	0.0404349	173535	0.0387085	10729	0.0676298
87-88	231055	0.04463	255358	0.0445986	203364	0.0471777	253675	0.042432	245349	0.0438209	275716	0.0424918	222915	0.04719	308706	0.0397957	257216	0.0439844	234124	0.0477213	273260	0.044	98399	0.0540928	282153	0.0428094	278688	0.0423614	154037	0.0487789	318535	0.0403482	279921	0.039409	276369	0.0439854	166519	0.0489073	215754	0.0481259	10853	0.0684115
88-89	302612	0.0584518	316753	0.0553213	258812	0.0600409	321647	0.0538017	327898	0.0585647	354836	0.0546853	293718	0.0621786	418258	0.0539182	325445	0.0556517	296455	0.0604262	361437	0.0581981	124186	0.0682687	368803	0.0559563	364430	0.0553944	207472	0.0657001	441078	0.0558705	388873	0.0547479	379212	0.0603533	218915	0.0642963	278504	0.0621228	11782	0.0742674
89-90	433543	0.0837421	469853	0.0820605	371949	0.0862871	476929	0.0797756	462404	0.0825883	528869	0.0815062	397311	0.0841088	604241	0.0778936	479646	0.0820204	417098	0.0850167	503964	0.0811476	169385	0.0931159	547935	0.0831349	539364	0.0819849	288087	0.0912285	614593	0.0778494	570812	0.0803624	535818	0.0852778	292724	0.0859743	397501	0.0886662	14242	0.0897739
90-91	368052	0.071092	408072	0.0712703	320225	0.0742879	414136	0.0692722	397654	0.0710235	465124	0.0716822	336394	0.0712129	537035	0.0692299	419666	0.0717637	352637	0.0718777	438439	0.0705969	143061	0.0786448	469046	0.0711655	475895	0.0723374	243864	0.0772244	540134	0.0684178	496771	0.0699385	448060	0.0713108	256625	0.0753719	335840	0.0749121	8884	0.0559999
91-92	379163	0.0732382	423392	0.073946	317266	0.0736014	430026	0.0719301	421618	0.0753036	486703	0.0750079	335025	0.0709231	585301	0.075452	439396	0.0751376	359714	0.0733202	461424	0.0742979	141253	0.0776509	474087	0.0719304	487395	0.0740854	236274	0.0748209	592781	0.0750865	518054	0.0729348	480468	0.0764686	259261	0.0761461	339791	0.0757934	7956	0.0501503
92-93	408659	0.0789356	448943	0.0784085	346390	0.0803578	474045	0.0792932	454377	0.0811546	510323	0.078648	368954	0.0781057	635022	0.0818616	471557	0.0806371	381607	0.0777826	497736	0.0801448	147279	0.0809636	529652	0.0803609	519717	0.0789985	250805	0.0794224	644868	0.0816842	560465	0.0789057	509117	0.0810283	275055	0.0807848	364643	0.0813369	7413	0.0467276
93-94	420717	0.0812647	481893	0.0841633	350572	0.081328	491339	0.0821859	484038	0.0864522	536618	0.0827005	376818	0.0797705	659401	0.0850043	491609	0.0840661	400588	0.0816515	495863	0.0798432	145935	0.0802248	541032	0.0820876	562191	0.0854546	249680	0.0790661	678327	0.0859224	587084	0.0826533	533090	0.0848437	278543	0.0818093	374591	0.0835559	6363	0.0401089
94-95	669277	0.129276	770687	0.134602	547670	0.127052	820494	0.137243	745152	0.133089	877765	0.135276	599071	0.12682	1089054	0.140391	775408	0.132596	608809	0.124093	822349	0.132414	201844	0.11096	888130	0.134751	881240	0.133951	365416	0.115716	1105729	0.140061	976412	0.137465	831673	0.132364	428074	0.125727	562792	0.125536	8566	0.0539954
95-96	372470	0.0719454	423707	0.074001	292795	0.0679245	449181	0.0751342	402711	0.0719267	468451	0.072195	334738	0.0708624	599041	0.0772232	442932	0.0757422	343713	0.0700587	459092	0.0739224	110487	0.0607379	496489	0.0753293	499642	0.075947	203574	0.0644657	614687	0.0778613	549973	0.0774286	448027	0.0713055	219307	0.0644114	294193	0.0656224	3817	0.0240603
96-97	301294	0.0581972	341538	0.0596501	235744	0.0546894	374311	0.0626107	311343	0.0556078	390387	0.0601642	265637	0.056234	495316	0.0638519	359704	0.0615101	288675	0.0588404	372467	0.0599741	82709	0.0454676	402574	0.0610801	398054	0.0605053	154571	0.048948	495069	0.0627095	455590	0.0641408	350838	0.0558374	165949	0.0487399	235183	0.0524597	3037	0.0191436
97-98	252454	0.0487634	275771	0.0481638	189478	0.0439563	302694	0.0506314	261243	0.0466597	318943	0.0491537	224251	0.0474728	407152	0.0524865	284509	0.0486516	224034	0.0456647	290891	0.0468389	67057	0.0368632	341962	0.0518839	335018	0.0509237	134410	0.0425636	400915	0.0507832	371519	0.0523047	283895	0.0451832	134149	0.0394001	180767	0.0403217	2314	0.0145862
98-99	176914	0.0341723	186795	0.032624	129059	0.0299399	210165	0.0351541	182277	0.0325558	228935	0.0352821	141228	0.0298973	268353	0.0345938	181088	0.0309664	148423	0.0302529	200389	0.0322664	40992	0.0225345	230842	0.0350243	223727	0.0340071	83174	0.0263387	261710	0.0331503	250151	0.0352178	182939	0.0291156	86574	0.0254272	125669	0.0280316	1567	0.00987752
99-100	150011	0.0289758	161760	0.0282516	112185	0.0260254	182335	0.030499	159008	0.0283998	193830	0.029872	131696	0.0278794	224653	0.0289603	161521	0.0276204	127106	0.0259079	177206	0.0285335	40139	0.0220656	204163	0.0309764	171250	0.0260305	81965	0.0259558	236772	0.0299915	204776	0.0288296	163529	0.0260264	79701	0.0234085	113869	0.0253995	1096	0.00690859

## Sheet: c
Supplementary Table S5c. Distribution of unique 60 K Triticeae nucleotide-binding leucine rich repeat (NLR) bait library baits per NLR gene in 20 inbred rye (Secale cereale L.) lines analyzed using resistance gene enrichment and sequenced using PacBio high-fidelity long-read technology. The reference genome 'Lo7' was used as in silico reference.
Renseq ID	RS1		RS2		RS3		RS4		RS5		RS6		RS7		RS8		RS9		RS10		RS11		RS12		RS13		RS14		RS15		RS16		RS17		RS18		RS19		RS20		Lo7
Mean	60.0633		64.5006		66.9966		57.0509		55.8974		45.8385		50.9644		61.4865		62.9942		69.8884		57.5075		70.2216		55.7297		66.7219		52.4439		57.4278		68.7077		58.7917		90.1163		91.0473		140.082
SD	82.9178		88.8732		87.9269		81.5708		75.3807		65.0109		70.5314		77.5262		80.7767		90.1079		72.899		85.5902		73.1353		87.2514		73.6182		75.5916		84.8608		77.9824		97.8797		106.142		164.258
Alignment (bp) interval	Count	Frequency	Count	Frequency	Count	Frequency	Count	Frequency	Count	Frequency	Count	Frequency	Count	Frequency	Count	Frequency	Count	Frequency	Count	Frequency	Count	Frequency	Count	Frequency	Count	Frequency	Count	Frequency	Count	Frequency	Count	Frequency	Count	Frequency	Count	Frequency	Count	Frequency	Count	Frequency	Count	Frequency
0-1	162	0.1798	137	0.15376	110	0.186125	157	0.13784	146	0.178266	140	0.160367	156	0.163351	208	0.125075	98	0.113689	135	0.125581	173	0.137411	38	0.0758483	238	0.131274	209	0.132698	89	0.158645	201	0.145022	138	0.0898438	177	0.152324	36	0.0891089	108	0.130909	24	0.0213333
1-2	52	0.0577137	51	0.0572391	23	0.0389171	50	0.0438982	36	0.043956	46	0.0526919	61	0.0638743	92	0.0553217	29	0.0336427	42	0.0390698	66	0.0524226	18	0.0359281	93	0.0512962	90	0.0571429	28	0.0499109	59	0.0425685	72	0.046875	43	0.0370052	14	0.0346535	29	0.0351515	21	0.0186667
2-3	18	0.0199778	12	0.013468	8	0.0135364	24	0.0210711	15	0.018315	18	0.0206186	22	0.0230366	37	0.0222489	13	0.0150812	24	0.0223256	19	0.0150913	11	0.0219561	38	0.0209597	32	0.0203175	10	0.0178253	31	0.0223665	20	0.0130208	24	0.020654	10	0.0247525	18	0.0218182	13	0.0115556
3-4	29	0.0321865	18	0.020202	17	0.0287648	29	0.0254609	24	0.029304	27	0.0309278	16	0.0167539	38	0.0228503	19	0.0220418	24	0.0223256	24	0.0190627	12	0.0239521	53	0.0292333	37	0.0234921	17	0.030303	43	0.0310245	27	0.0175781	27	0.0232358	11	0.0272277	13	0.0157576	13	0.0115556
4-5	11	0.0122087	14	0.0157127	6	0.0101523	14	0.0122915	15	0.018315	16	0.0183276	17	0.017801	23	0.0138304	13	0.0150812	15	0.0139535	18	0.0142971	6	0.011976	26	0.0143409	37	0.0234921	7	0.0124777	21	0.0151515	25	0.016276	18	0.0154905	6	0.0148515	14	0.0169697	10	0.00888889
5-6	6	0.00665927	17	0.0190797	6	0.0101523	20	0.0175593	15	0.018315	12	0.0137457	9	0.00942408	25	0.0150331	7	0.00812065	6	0.0055814	9	0.00714853	6	0.011976	23	0.0126862	31	0.0196825	11	0.0196078	28	0.020202	17	0.0110677	9	0.00774527	5	0.0123762	8	0.00969697	6	0.00533333
6-7	2	0.00221976	7	0.00785634	7	0.0118443	19	0.0166813	5	0.00610501	12	0.0137457	11	0.0115183	21	0.0126278	10	0.0116009	8	0.00744186	15	0.0119142	4	0.00798403	20	0.0110314	20	0.0126984	8	0.0142602	14	0.010101	12	0.0078125	11	0.00946644	4	0.00990099	8	0.00969697	8	0.00711111
7-8	6	0.00665927	10	0.0112233	3	0.00507614	8	0.00702371	1	0.001221	7	0.00801833	5	0.0052356	13	0.0078172	7	0.00812065	15	0.0139535	11	0.00873709	6	0.011976	19	0.0104799	15	0.00952381	8	0.0142602	6	0.004329	12	0.0078125	5	0.00430293	2	0.0049505	5	0.00606061	16	0.0142222
8-9	12	0.0133185	13	0.0145903	11	0.0186125	14	0.0122915	14	0.017094	11	0.0126002	11	0.0115183	16	0.00962117	6	0.00696056	10	0.00930233	10	0.00794281	6	0.011976	14	0.00772201	6	0.00380952	7	0.0124777	17	0.0122655	9	0.00585938	8	0.00688468	3	0.00742574	10	0.0121212	5	0.00444444
9-10	8	0.00887902	5	0.00561167	4	0.00676819	14	0.0122915	10	0.01221	17	0.0194731	6	0.00628272	16	0.00962117	4	0.00464037	7	0.00651163	7	0.00555997	5	0.00998004	34	0.0187534	21	0.0133333	8	0.0142602	15	0.0108225	10	0.00651042	9	0.00774527	5	0.0123762	6	0.00727273	10	0.00888889
10-15	49	0.054384	66	0.0740741	28	0.0473773	82	0.071993	45	0.0549451	77	0.0882016	53	0.0554974	86	0.0517138	74	0.0858469	60	0.055814	75	0.0595711	23	0.0459082	101	0.0557088	90	0.0571429	32	0.057041	72	0.0519481	103	0.0670573	69	0.0593804	28	0.0693069	65	0.0787879	46	0.0408889
15-20	32	0.0355161	44	0.0493827	36	0.0609137	84	0.0737489	38	0.046398	36	0.0412371	52	0.0544503	73	0.0438966	52	0.0603248	71	0.0660465	81	0.0643368	45	0.0898204	99	0.0546056	93	0.0590476	41	0.0730838	77	0.0555556	93	0.0605469	77	0.0662651	11	0.0272277	35	0.0424242	45	0.04
20-25	35	0.0388457	39	0.043771	25	0.0423012	47	0.0412643	39	0.047619	31	0.0355097	55	0.0575916	86	0.0517138	63	0.0730858	59	0.0548837	67	0.0532168	30	0.0598802	82	0.0452289	62	0.0393651	28	0.0499109	80	0.0577201	112	0.0729167	73	0.0628227	11	0.0272277	22	0.0266667	37	0.0328889
25-30	32	0.0355161	35	0.0392817	21	0.035533	55	0.048288	34	0.041514	46	0.0526919	37	0.0387435	63	0.0378833	43	0.049884	38	0.0353488	46	0.0365369	21	0.0419162	70	0.03861	62	0.0393651	21	0.0374332	54	0.038961	69	0.0449219	41	0.035284	16	0.039604	26	0.0315152	32	0.0284444
30-35	35	0.0388457	34	0.0381594	19	0.0321489	38	0.0333626	31	0.037851	39	0.0446735	38	0.0397906	61	0.0366807	18	0.0208817	43	0.04	48	0.0381255	20	0.0399202	51	0.0281302	59	0.0374603	20	0.0356506	62	0.044733	59	0.0384115	58	0.0499139	16	0.039604	30	0.0363636	32	0.0284444
35-40	44	0.0488346	35	0.0392817	9	0.0152284	45	0.0395083	29	0.035409	34	0.0389462	54	0.0565445	41	0.0246542	29	0.0336427	42	0.0390698	44	0.0349484	12	0.0239521	68	0.0375069	46	0.0292063	13	0.0231729	56	0.040404	51	0.0332031	33	0.0283993	12	0.029703	20	0.0242424	24	0.0213333
40-45	25	0.0277469	16	0.0179574	12	0.0203046	31	0.0272169	28	0.034188	27	0.0309278	29	0.0303665	57	0.0342754	25	0.0290023	38	0.0353488	35	0.0277998	17	0.0339321	57	0.0314396	35	0.0222222	13	0.0231729	42	0.030303	52	0.0338542	46	0.0395869	13	0.0321782	17	0.0206061	36	0.032
45-50	30	0.0332963	24	0.026936	21	0.035533	36	0.0316067	21	0.025641	16	0.0183276	23	0.0240838	50	0.0300661	22	0.025522	31	0.0288372	31	0.0246227	12	0.0239521	71	0.0391616	44	0.0279365	17	0.030303	33	0.0238095	42	0.0273438	36	0.0309811	13	0.0321782	28	0.0339394	37	0.0328889
50-60	37	0.0410655	44	0.0493827	19	0.0321489	61	0.0535558	24	0.029304	45	0.0515464	53	0.0554974	93	0.055923	52	0.0603248	53	0.0493023	78	0.0619539	23	0.0459082	105	0.0579151	58	0.0368254	26	0.0463458	52	0.037518	78	0.0507812	44	0.0378657	20	0.049505	28	0.0339394	57	0.0506667
60-70	42	0.0466149	28	0.0314254	21	0.035533	42	0.0368745	37	0.045177	56	0.0641466	34	0.0356021	59	0.0354781	44	0.0510441	36	0.0334884	56	0.0444797	21	0.0419162	90	0.0496415	31	0.0196825	18	0.0320856	44	0.031746	43	0.0279948	44	0.0378657	14	0.0346535	24	0.0290909	49	0.0435556
70-80	35	0.0388457	22	0.0246914	26	0.0439932	48	0.0421422	23	0.028083	30	0.0343643	26	0.0272251	67	0.0402886	33	0.0382831	29	0.0269767	56	0.0444797	13	0.0259481	66	0.0364038	53	0.0336508	17	0.030303	45	0.0324675	48	0.03125	45	0.0387263	10	0.0247525	21	0.0254545	57	0.0506667
80-90	26	0.0288568	35	0.0392817	16	0.0270728	25	0.0219491	25	0.030525	14	0.0160367	26	0.0272251	64	0.0384847	20	0.0232019	32	0.0297674	47	0.0373312	15	0.0299401	66	0.0364038	53	0.0336508	20	0.0356506	46	0.033189	64	0.0416667	25	0.0215146	9	0.0222772	20	0.0242424	24	0.0213333
90-100	9	0.0099889	15	0.016835	10	0.0169205	22	0.0193152	16	0.019536	11	0.0126002	16	0.0167539	61	0.0366807	25	0.0290023	22	0.0204651	31	0.0246227	16	0.0319361	48	0.0264755	44	0.0279365	19	0.0338681	36	0.025974	45	0.0292969	26	0.0223752	4	0.00990099	14	0.0169697	32	0.0284444
100-150	52	0.0577137	39	0.043771	42	0.071066	52	0.0456541	60	0.0732601	41	0.0469645	69	0.0722513	127	0.076368	43	0.049884	61	0.0567442	89	0.070691	56	0.111776	104	0.0573635	115	0.0730159	26	0.0463458	103	0.0743146	130	0.0846354	80	0.0688468	23	0.0569307	34	0.0412121	127	0.112889
150-200	26	0.0288568	27	0.030303	22	0.037225	24	0.0210711	31	0.037851	25	0.0286369	17	0.017801	63	0.0378833	29	0.0336427	42	0.0390698	30	0.0238284	18	0.0359281	61	0.0336459	46	0.0292063	21	0.0374332	52	0.037518	45	0.0292969	45	0.0387263	22	0.0544554	40	0.0484848	106	0.0942222
200-250	30	0.0332963	33	0.037037	22	0.037225	31	0.0272169	26	0.031746	14	0.0160367	24	0.0251309	47	0.0282622	34	0.0394432	34	0.0316279	42	0.0333598	15	0.0299401	45	0.0248207	75	0.047619	19	0.0338681	35	0.0252525	50	0.0325521	34	0.0292599	36	0.0891089	51	0.0618182	61	0.0542222
250-300	34	0.0377358	41	0.0460157	36	0.0609137	33	0.0289728	12	0.014652	12	0.0137457	16	0.0167539	29	0.0174384	31	0.0359629	67	0.0623256	26	0.0206513	8	0.0159681	37	0.0204082	66	0.0419048	8	0.0142602	31	0.0223665	67	0.0436198	22	0.0189329	46	0.113861	113	0.13697	40	0.0355556
300-350	14	0.0155383	19	0.0213244	5	0.00846024	22	0.0193152	13	0.015873	9	0.0103093	16	0.0167539	34	0.020445	12	0.0139211	20	0.0186047	20	0.0158856	16	0.0319361	23	0.0126862	32	0.0203175	3	0.00534759	21	0.0151515	25	0.016276	25	0.0215146	4	0.00990099	10	0.0121212	45	0.04
350-400	4	0.00443951	9	0.010101	4	0.00676819	7	0.00614574	6	0.00732601	3	0.00343643	1	0.00104712	11	0.00661455	6	0.00696056	9	0.00837209	4	0.00317712	7	0.0139721	3	0.00165472	11	0.00698413	3	0.00534759	10	0.00721501	13	0.00846354	7	0.0060241	0	0	3	0.00363636	28	0.0248889

## Sheet: d
Supplementary Table S5d. Distribution of unique nucleotide-binding leucine rich repeat (NLR) genes per 60 K Triticeae NLR bait library baits in 20 inbred rye (Secale cereale L.) lines sequenced using PacBio high-fidelity long-read technology. The reference genome 'Lo7' was used as in silico reference.
Renseq ID	RS1		RS2		RS3		RS4		RS5		RS6		RS7		RS8		RS9		RS10		RS11		RS12		RS13		RS14		RS15		RS16		RS17		RS18		RS19		RS20		Lo7
Mean	3.39249		3.96646		3.1072		4.09561		3.42896		3.10932		3.01649		5.01949		3.49068		4.3203		3.92849		2.49016		4.95795		5.35175		2.34842		4.45436		5.98135		3.91025		3.86609		5.48157		5.29099
SD	5.14152		5.86592		6.52837		5.93421		3.6291		3.67347		3.49903		7.20715		5.23156		10.2919		5.74419		2.65755		6.40444		8.46068		2.2124		5.8566		10.0532		5.244		10.777		19.7383		6.32179
Alignment (bp) interval	Count	Frequency	Count	Frequency	Count	Frequency	Count	Frequency	Count	Frequency	Count	Frequency	Count	Frequency	Count	Frequency	Count	Frequency	Count	Frequency	Count	Frequency	Count	Frequency	Count	Frequency	Count	Frequency	Count	Frequency	Count	Frequency	Count	Frequency	Count	Frequency	Count	Frequency	Count	Frequency	Count	Frequency
0-1	6903	0.432736	5698	0.393264	6786	0.532528	5857	0.369154	5343	0.400195	5628	0.437296	7153	0.443322	6763	0.331992	6405	0.411738	7517	0.43226	7380	0.400434	7356	0.520668	6873	0.337259	6752	0.343858	6368	0.508301	6043	0.338183	5531	0.313478	6318	0.361628	4766	0.506106	6166	0.449974	8943	0.300252
1-2	3010	0.188691	2925	0.201877	2395	0.187946	3152	0.198664	2409	0.180436	2731	0.212199	3468	0.214936	3518	0.172696	3364	0.216251	3453	0.198562	3818	0.207162	2800	0.198188	3327	0.163256	3392	0.172744	2347	0.18734	3031	0.169623	2952	0.167309	3382	0.193578	2238	0.237655	2975	0.217106	4578	0.153702
2-3	1828	0.114594	1647	0.113672	1303	0.102252	2013	0.126875	1618	0.121189	1365	0.106061	1762	0.109204	2424	0.118993	1495	0.0961044	1902	0.109373	1928	0.104612	1283	0.0908126	1937	0.0950488	2084	0.106132	1376	0.109834	2018	0.112933	1883	0.106722	1965	0.112472	974	0.10343	1357	0.0990294	3492	0.11724
3-4	1068	0.0669509	1025	0.0707433	676	0.0530487	1170	0.0737426	960	0.0719047	867	0.067366	917	0.056833	1566	0.076874	1097	0.0705194	1203	0.0691777	1127	0.0611503	733	0.0518828	1684	0.0826341	1424	0.0725199	838	0.0668902	1743	0.0975432	1435	0.0813308	1622	0.0928396	433	0.0459807	904	0.065971	1990	0.0668122
4-5	834	0.0522818	645	0.0445165	457	0.0358628	864	0.0544561	595	0.044566	419	0.0325563	609	0.037744	1126	0.0552747	800	0.0514271	629	0.0361702	901	0.0488877	502	0.0355323	1171	0.0574611	943	0.048024	635	0.0506865	1037	0.0580335	1031	0.0584335	1002	0.0573522	236	0.0250611	589	0.0429833	1464	0.0491523
5-6	556	0.0348546	490	0.0338188	281	0.0220513	603	0.0380058	492	0.0368512	375	0.0291375	523	0.032414	844	0.0414314	646	0.0415274	542	0.0311673	520	0.0282149	404	0.0285957	1005	0.0493155	653	0.0332552	366	0.0292146	739	0.0413565	792	0.0448878	693	0.0396657	165	0.0175215	361	0.0263446	1300	0.0436461
6-7	360	0.0225677	334	0.023052	160	0.0125559	402	0.0253372	355	0.0265898	271	0.0210567	321	0.0198946	713	0.0350007	432	0.0277706	341	0.019609	413	0.0224091	285	0.0201727	652	0.0319937	528	0.0268894	254	0.0202746	510	0.028541	598	0.0338925	455	0.0260432	137	0.0145482	205	0.0149602	1025	0.0344133
7-8	367	0.0230065	226	0.015598	149	0.0116927	220	0.0138661	275	0.0205977	247	0.0191919	184	0.0114038	400	0.0196358	200	0.0128568	292	0.0167913	303	0.0164406	176	0.0124575	489	0.0239953	558	0.0284172	156	0.0124521	380	0.0212659	396	0.0224439	381	0.0218076	86	0.00913242	174	0.0126979	910	0.0305523
8-9	241	0.0151078	194	0.0133895	84	0.00659185	220	0.0138661	272	0.020373	199	0.0154623	219	0.013573	312	0.0153159	198	0.0127282	178	0.0102358	194	0.0105263	130	0.00920159	493	0.0241916	467	0.0237828	54	0.00431034	376	0.021042	306	0.017343	274	0.0156831	49	0.00520336	199	0.0145224	787	0.0264227
9-10	114	0.00714644	217	0.0149769	36	0.00282508	164	0.0103366	207	0.0155045	160	0.012432	203	0.0125813	275	0.0134996	186	0.0119568	113	0.00649799	191	0.0103635	106	0.00750283	299	0.014672	398	0.0202689	25	0.00199553	271	0.0151659	291	0.0164929	196	0.0112186	40	0.00424764	97	0.00707874	774	0.0259862
10-15	352	0.0220662	462	0.0318863	116	0.00910304	458	0.0288668	565	0.0423189	314	0.0243978	529	0.0327859	976	0.0479112	308	0.0197994	673	0.0387004	868	0.0470971	299	0.0211636	1039	0.0509839	1142	0.0581585	56	0.00446999	873	0.0488556	1002	0.0567898	579	0.0331406	20	0.00212382	287	0.0209443	2817	0.0945778
15-20	42	0.0026329	195	0.0134585	28	0.00219728	176	0.0110929	231	0.0173021	193	0.0149961	141	0.00873877	539	0.0264592	115	0.00739265	171	0.00983324	400	0.0217037	36	0.00254813	594	0.0291477	452	0.0230189	27	0.00215517	392	0.0219374	442	0.025051	203	0.0116193	1	0.000106191	78	0.00569218	965	0.0323989
20-25	41	0.00257021	133	0.00917938	15	0.00117712	150	0.00945418	26	0.00194742	77	0.00598291	79	0.00489619	400	0.0196358	33	0.00212137	65	0.00373778	167	0.00906131	3	0.000212344	378	0.0185485	191	0.00972703	25	0.00199553	172	0.00962561	247	0.0139991	132	0.00755538	2	0.000212382	8	0.000583814	220	0.00738627
25-30	18	0.00112839	104	0.00717786	7	0.000549321	124	0.00781545	1	7.49008e-05	17	0.0013209	26	0.0016114	163	0.00800157	73	0.00469272	12	0.000690052	71	0.00385241	15	0.00106172	182	0.00893076	116	0.00590752	0	0	89	0.00498069	168	0.00952165	78	0.00446454	1	0.000106191	8	0.000583814	127	0.00426389
30-35	58	0.00363591	50	0.00345089	13	0.00102017	206	0.0129837	0	0	5	0.0003885	0	0	138	0.00677434	121	0.00777835	3	0.000172513	43	0.00233315	0	0	136	0.00667354	114	0.00580566	0	0	63	0.00352566	161	0.00912491	103	0.00589548	6	0.000637146	3	0.00021893	85	0.00285379
35-40	71	0.00445085	65	0.00448616	10	0.000784745	86	0.0054204	0	0	1	7.77001e-05	0	0	41	0.00201267	65	0.00417845	2	0.000115009	32	0.0017363	0	0	56	0.00274793	84	0.00427786	1	7.98212e-05	62	0.0034697	73	0.00413738	54	0.00309084	7	0.000743337	14	0.00102167	112	0.00376028
40-45	89	0.00557924	78	0.00538339	55	0.0043161	1	6.30279e-05	1	7.49008e-05	1	7.77001e-05	0	0	51	0.00250356	1	6.42839e-05	6	0.000345026	24	0.00130222	0	0	29	0.00142303	71	0.00361581	0	0	27	0.001511	47	0.0026638	23	0.00131647	18	0.00191144	5	0.000364884	160	0.00537183
45-50	0	0	1	6.90179e-05	148	0.0116142	0	0	1	7.49008e-05	0	0	0	0	48	0.00235629	1	6.42839e-05	1	5.75043e-05	10	0.000542594	0	0	15	0.000736052	93	0.0047362	0	0	16	0.000895405	24	0.00136024	10	0.000572377	5	0.000530955	0	0	24	0.000805775
50-60	0	0	0	0	24	0.00188339	0	0	0	0	0	0	1	6.19771e-05	51	0.00250356	1	6.42839e-05	30	0.00172513	23	0.00124797	0	0	20	0.000981402	110	0.00560196	0	0	25	0.00139907	58	0.00328724	1	5.72377e-05	11	0.0011681	1	7.29767e-05	8	0.000268592
60-70	0	0	0	0	0	0	0	0	0	0	0	0	0	0	22	0.00107997	15	0.000964258	45	0.00258769	16	0.00086815	0	0	0	0	50	0.00254634	0	0	2	0.000111926	115	0.0065178	0	0	145	0.0153977	2	0.000145953	3	0.000100722
70-80	0	0	0	0	0	0	0	0	0	0	0	0	0	0	1	4.90894e-05	0	0	67	0.00385279	1	5.42594e-05	0	0	0	0	14	0.000712976	0	0	0	0	92	0.00521424	0	0	77	0.0081767	5	0.000364884	1	3.35739e-05
80-90	0	0	0	0	0	0	0	0	0	0	0	0	0	0	0	0	0	0	119	0.00684301	0	0	0	0	0	0	0	0	0	0	0	0	0	0	0	0	0	0	2	0.000145953	0	0
90-100	0	0	0	0	0	0	0	0	0	0	0	0	0	0	0	0	0	0	26	0.00149511	0	0	0	0	0	0	0	0	0	0	0	0	0	0	0	0	0	0	6	0.00043786	0	0
100-120	0	0	0	0	0	0	0	0	0	0	0	0	0	0	0	0	0	0	0	0	0	0	0	0	0	0	0	0	0	0	0	0	0	0	0	0	0	0	24	0.00175144	0	0
120-140	0	0	0	0	0	0	0	0	0	0	0	0	0	0	0	0	0	0	0	0	0	0	0	0	0	0	0	0	0	0	0	0	0	0	0	0	0	0	29	0.00211632	0	0
140-160	0	0	0	0	0	0	0	0	0	0	0	0	0	0	0	0	0	0	0	0	0	0	0	0	0	0	0	0	0	0	0	0	0	0	0	0	0	0	204	0.0148873	0	0

## Sheet: e
Supplementary Table S5e. Distribution of nucleotide-binding leucine rich repeat (NLR) genes per 60 K Triticeae bait library baits in 20 inbred rye (Secale cereale L.) lines, classification based on frequency and hit on the 'Lo7' reference genome
		Bait category distribution						Shared with 'Lo7'
		Core		Common		Rare
Frequency across lines		1-4		5-12		13-20
Renseq ID	Total	Count	Frequency	Count	Frequency	Count	Frequency	Count	Frequency
RS1	15952	9920	0.621866	4754	0.298019	1278	0.0801153	12448	0.780341
RS2	14489	9394	0.648354	4006	0.276486	1089	0.0751605	11080	0.764718
RS3	12743	8536	0.669858	3454	0.271051	753	0.0590913	9649	0.7572
RS4	15866	10171	0.641056	4649	0.293017	1046	0.0659271	12352	0.77852
RS5	13351	8894	0.666167	3685	0.276009	772	0.0578234	10152	0.760392
RS6	12870	8755	0.680264	3421	0.265812	694	0.0539239	9844	0.76488
RS7	16135	9277	0.574961	5444	0.337403	1414	0.0876356	12138	0.752278
RS8	20371	10552	0.517991	7630	0.374552	2189	0.107457	15063	0.739434
RS9	15556	9524	0.61224	4753	0.305541	1279	0.0822191	11806	0.758935
RS10	17390	10115	0.581656	5803	0.333698	1472	0.0846463	12936	0.743876
RS11	18430	10038	0.544655	6345	0.344276	2047	0.111069	13688	0.742702
RS12	14128	9132	0.646376	4131	0.292398	865	0.0612259	10678	0.755804
RS13	20379	10490	0.514746	7355	0.360911	2534	0.124344	15057	0.738849
RS14	19636	10528	0.536158	7066	0.359849	2042	0.103993	14806	0.754023
RS15	12528	8222	0.65629	3339	0.266523	967	0.0771871	9678	0.77251
RS16	17869	10143	0.567631	5966	0.333874	1760	0.0984946	13253	0.741676
RS17	17644	10062	0.570279	5637	0.319485	1945	0.110236	13047	0.739458
RS18	17471	9924	0.568027	6163	0.352756	1384	0.079217	13236	0.757598
RS19	9417	6533	0.693745	2449	0.260062	435	0.0461931	7536	0.800255
RS20	13703	9220	0.672845	3953	0.288477	530	0.0386777	10658	0.777786
