# Supplementary material for: Discovery of Resistance Genes in Rye by Targeted Long-Read Sequencing and Association Genetics
Source: Cells. 2022 Apr 9;11(8):1273. doi: 10.3390/cells11081273 (PMC9032263; doi:10.3390/cells11081273)
Supplement: Supplementary file 1 [file cells-11-01273-s001.zip › Supplementary Table S6.xlsx]

## Sheet: Supplementary Table S6
Supplementary Table S6. Metrics of single-molecule real-time (SMRT) resistance gene enrichment sequencing (RenSeq) analysis, assembly and NLR annotation of 20 inbred rye (Secale cereale L.) lines
RenSeq ID	Raw Data			Assembly		NLR Annotator
	Raw CCS	Mean CCS length (bp)	Data (Gb)	Contigs	N50 (bp)	Total NLRs	Complete NLRs	Partial NLRs	N50 (bp)	N50 (SD)
RS01	298140	4043	1.20538	1131	4993	536	292	244	2168.72	968.648
RS02	394120	4026	1.58673	1060	4831	546	287	259	2128.11	1063.24
RS03	269238	4062	1.09364	737	5278	350	187	163	2153.53	958.613
RS04	448106	4095	1.83499	1462	4710	695	304	391	2068.8	1053.65
RS05	348357	4074	1.41921	1103	4586	476	255	221	2101.73	950.952
RS06	508796	3731	1.89832	1195	4117	472	229	243	1944.17	860.358
RS07	475677	4364	2.07585	1669	5130	553	251	302	2142.6	1044.83
RS08	467721	4030	1.88492	1955	4775	1034	507	527	2127.8	979.918
RS09	318771	3634	1.15841	975	4645	584	297	287	2065.81	943.056
RS10	274737	3962	1.08851	1284	4836	712	356	356	2142.93	1021.51
RS11	359489	4289	1.54185	1521	5128	794	405	389	2163.84	991.622
RS12	78604	3484	0.273856	529	5706	355	189	166	2354	1105.78
RS13	395148	3896	1.5395	2122	4549	1102	529	573	2091.12	922.567
RS14	420541	3816	1.60478	1807	4627	989	507	482	2121.34	1030.24
RS15	134710	4187	0.564031	638	5632	326	173	153	2282.05	1085.69
RS16	539485	4145	2.23617	1663	4696	791	406	385	2189.43	1053.79
RS17	507303	3787	1.92116	1746	4579	1028	469	559	2023.82	933.78
RS18	357852	4014	1.43642	1323	4914	734	359	375	2117.9	1050.58
RS19	173571	3577	0.620863	482	4749	288	137	151	2101.52	935.843
RS20	297850	3540	1.05439	945	4474	555	292	263	2030.37	923.047
Mean	353411	3937.8	28.039	1267.35	4847.75	646	321.55	324.45	2125.98	993.886
