# Supplementary material for: Discovery of Resistance Genes in Rye by Targeted Long-Read Sequencing and Association Genetics
Source: Cells. 2022 Apr 9;11(8):1273. doi: 10.3390/cells11081273 (PMC9032263; doi:10.3390/cells11081273)
Supplement: Supplementary file 1 [file cells-11-01273-s001.zip › Supplementary Table S7.xlsx]

## Sheet: RS1
Supplementary Table S7. Candidate leaf rust resistance nucleotide-binding leucine-rich repeat (NLR) annotated contigs in a resistant inbred rye (Secale cereale L.) line RS1 analysed using resistance gene enrichment sequencing (RenSeq) identified using Association genetics RenSeq (AgRenSeq) and AgRenSeq-GLM
Contig ID	ID	AgRenSeq			AgRenSeq GLM
		Isolate	Association Score	K-mer Count	Isolate	-log10(p)	K-mer Count
tig00001361	RenRS1_1	SPI-1	8.375	100	SPI-1	12.1607	45
		SPI-2	7.11	45	SPI-1	14.3469	100
		SPI-3	9.375	100	SPI-2	23.8503	45
		SPI-3	7.43	45	SPI-2	12.8679	27
		SPI-4	7.04	45	SPI-3	14.1919	100
		SPI-4	8.23	100	SPI-3	12.5718	45
		SPI-5	7.405	45	SPI-4	16.0398	38
		SPI-6	7.205	45	SPI-4	13.5948	45
		SPI-6	8.41	100	SPI-5	25.1185	45
		-	-	-	SPI-5	13.3141	1676
		-	-	-	SPI-6	16.4943	45
		-	-	-	SPI-6	14.548	100
tig00001367	RenRS1_2	SPI-1	8.375	11	SPI-1	14.3469	11
		SPI-3	9.375	11	SPI-3	14.1919	11
		SPI-4	8.23	11	SPI-4	16.0398	52
		SPI-6	8.41	11	SPI-5	13.3141	462
		-	-	-	SPI-6	14.548	11
tig00001118	RenRS1_3	SPI-1	8.375	190	SPI-1	14.3469	190
		SPI-1	6.415	45	SPI-1	12.1607	45
		SPI-2	7.11	45	SPI-2	23.8503	45
		SPI-3	9.375	190	SPI-2	12.8679	56
		SPI-3	7.43	45	SPI-3	14.1919	190
		SPI-4	8.23	190	SPI-3	12.5718	45
		SPI-3	7.43	45	SPI-4	16.0398	38
		SPI-4	7.04	45	SPI-4	13.5948	45
		SPI-5	7.405	45	SPI-5	25.1185	45
		SPI-6	8.41	190	SPI-5	13.3141	1964
		SPI-6	7.205	45	SPI-6	16.4943	45
		-	-	-	SPI-6	14.548	190
tig00001410	RenRS1_4	SPI-3	7.115	47	SPI-1	21.247	8
		SPI-6	6.715	13	SPI-3	26.4361	3
		-	-	-	SPI-3	18.9027	7
		-	-	-	SPI-6	16.4846	7
tig00000338	RenRS1_5	SPI-1	6.815	39	SPI-1	14.5996	231
		SPI-3	8.235	39	SPI-2	12.9987	231
		SPI-4	6.965	39	SPI-3	17.1577	231
		SPI-5	6.715	39	SPI-3	14.6493	39
		SPI-6	7.47	39	SPI-4	12.7932	231
		-	-	-	SPI-5	18.8477	231
		-	-	-	SPI-5	13.8546	39
		-	-	-	SPI-6	18.6557	231
		-	-	-	SPI-6	14.8513	39

## Sheet: RS3
Supplementary Table S7. Candidate leaf rust resistance nucleotide-binding leucine-rich repeat (NLR) annotated contigs in a resistant inbred rye (Secale cereale L.) line RS3 analysed using resistance gene enrichment sequencing (RenSeq) identified using Association genetics RenSeq (AgRenSeq) and AgRenSeq-GLM
Contig ID	ID	AgRenSeq			AgRenSeq GLM
		Isolate	Association Score	K-mer Count	Isolate	-log10(p)	K-mer Count
tig00000190	RenRS3_1	SPI-1	6.815	39	SPI-1	14.6003	231
		SPI-3	8.235	39	SPI-2	12.9953	231
		SPI-3	6.515	29	SPI-3	17.1557	231
		SPI-4	6.965	39	SPI-4	12.7876	231
		SPI-4	6.455	201	SPI-5	18.864	231
		SPI-6	7.47	39	SPI-6	18.6593	231
tig00000501	RenRS3_2	SPI-2	7.155	5	SPI-1	13.5677	10
		-	-	-	SPI-2	18.0934	5
		-	-	-	SPI-3	13.5536	10
		-	-	-	SPI-4	13.5913	5
		-	-	-	SPI-5	14.9041	5
		-	-	-	SPI-6	16.2697	10
tig00001062	RenRS3_3	SPI-1	6.815	39	SPI-1	14.6003	160
		SPI-3	8.235	39	SPI-2	12.9953	160
		SPI-3	6.515	29	SPI-3	17.1557	160
		SPI-4	6.965	39	SPI-4	12.7876	160
		SPI-4	6.455	607	SPI-5	18.864	160
		SPI-5	6.715	39	SPI-6	18.6593	160
		SPI-6	7.47	39
tig00000730	RenRS3_4	SPI-3	6.515	109	SPI-1	15.7514	3
		-	-	-	SPI-3	17.8163	3
		-	-	-	SPI-4	12.9232	3
		-	-	-	SPI-5	12.156	5
		-	-	-	SPI-5	14.614	5
		-	-	-	SPI-6	18.8839	3

## Sheet: RS5
Supplementary Table S7. Candidate leaf rust resistance nucleotide-binding leucine-rich repeat (NLR) annotated contigs in a resistant inbred rye (Secale cereale L.) line RS5 analysed using resistance gene enrichment sequencing (RenSeq) identified using Association genetics RenSeq (AgRenSeq) and AgRenSeq-GLM
Contig ID	ID	AgRenSeq			AgRenSeq GLM
		Isolate	Association Score	K-mer Count	Isolate	-log10(p)	K-mer Count
tig00000479	RenRS5_1	SPI-1	6.415	43	SPI-1	12.1626	43
		SPI-2	7.11	43	SPI-2	23.8455	43
		SPI-3	7.43	43	SPI-3	14.6499	3
		SPI-4	7.04	43	SPI-3	12.5726	43
		SPI-5	7.405	43	SPI-4	13.5898	43
		SPI-6	7.205	43	SPI-5	25.1156	43
		-	-	-	SPI-5	16.5453	19
		-	-	-	SPI-6	16.4936	43
tig00000715	RenRS5_2	SPI-1	6.415	6	SPI-1	12.1626	6
		SPI-2	7.11	6	SPI-2	23.8455	6
		SPI-3	7.43	6	SPI-3	12.5726	6
		SPI-4	7.04	6	SPI-4	13.5898	6
		SPI-5	7.405	6	SPI-5	25.1156	6
		SPI-6	7.205	6	SPI-6	16.4936	6
tig00001169	RenRS5_3	SPI-1	8.375	210	SPI-1	14.3473	210
		SPI-3	9.375	210	SPI-3	14.1925	210
		SPI-4	8.23	210	SPI-4	12.2632	210
		SPI-6	8.41	210	SPI-5	13.3108	147
		-	-	-	SPI-6	14.5473	210

## Sheet: RS7
Supplementary Table S7. Candidate leaf rust resistance nucleotide-binding leucine-rich repeat (NLR) annotated contigs in a resistant inbred rye (Secale cereale L.) line RS7 analysed using resistance gene enrichment sequencing (RenSeq) identified using Association genetics RenSeq (AgRenSeq) and AgRenSeq-GLM
Contig ID	ID	AgRenSeq			AgRenSeq GLM
		Isolate	Association Score	K-mer Count	Isolate	-log10(p)	K-mer Count
tig00000151	RenRS7_1	SPI-1	6.415	23	SPI-1	13.1811	19
		SPI-2	7.11	23	SPI-1	12.8772	42
		SPI-3	7.43	23	SPI-2	28.5867	19
		SPI-4	7.04	23	SPI-2	23.8484	23
		SPI-5	7.405	23	SPI-3	12.5704	23
		SPI-6	7.205	23	SPI-4	14.1286	19
		-	-	-	SPI-5	25.1149	23
		-	-	-	SPI-6	16.6045	19
tig00000407	RenRS7_2	SPI-1	6.415	770	SPI-1	12.1624	770
		SPI-2	7.11	770	SPI-2	23.8484	770
		SPI-3	7.43	770	SPI-2	14.0397	510
		SPI-4	7.04	770	SPI-3	12.5704	770
		SPI-5	7.405	770	SPI-4	13.5874	770
		SPI-6	7.205	770	SPI-5	25.1149	770
		-	-	-	SPI-6	16.4914	770
tig00001303	RenRS7_3	SPI-1	6.415	18	SPI-1	13.1811	19
		SPI-2	7.11	18	SPI-1	12.8772	42
		SPI-3	7.43	18	SPI-2	28.5867	19
		SPI-4	7.04	18	SPI-2	23.8484	18
		SPI-5	7.405	18	SPI-3	12.5704	18
		SPI-6	7.205	18	SPI-4	14.1286	19
		-	-	-	SPI-5	25.777	19
		-	-	-	SPI-5	25.1149	18
		-	-	-	SPI-6	16.6045	19
		-	-	-	SPI-6	16.4914	18
tig00005274	RenRS7_4	SPI-1	9.135	21	SPI-1	26.1918	21
		SPI-6	8.86	21	SPI-1	13.2079	21
		-	-	-	SPI-3	20.2471	21
		-	-	-	SPI-4	12.8537	21
		-	-	-	SPI-6	16.0086	21
tig00001298	RenRS7_5	SPI-1	6.9	132	SPI-1	12.4412	13
		SPI-1	7.73	13	SPI-2	12.0807	325
		SPI-3	7.025	3048	SPI-3	14.2499	13
		SPI-3	7.43	73	SPI-6	14.2972	13
		SPI-3	8.2	132	-	-	-
		SPI-4	6.575	132	-	-	-
		SPI-4	7.62	13	-	-	-
		SPI-6	6.83	132	-	-	-
		SPI-6	8.085	13	-	-	-
tig00001840	RenRS7_6	SPI-1	7.73	13	SPI-1	12.4412	13
		SPI-1	6.9	337	SPI-3	14.2499	13
		SPI-3	6.48	787	SPI-6	14.2972	13
		SPI-3	7.025	2760	-	-	-
		SPI-3	7.43	75	-	-	-
		SPI-3	8.2	337	-	-	-
		SPI-4	6.575	337	-	-	-
		SPI-4	7.62	13	-	-	-
		SPI-6	6.83	337	-	-	-
		SPI-6	8.085	13	-	-	-
tig00000159	RenRS7_7	SPI-1	6.815	39	SPI-1	14.6133	205
		SPI-3	8.235	39	SPI-2	12.9892	205
		SPI-3	6.515	8	SPI-3	17.1631	205
		SPI-4	6.965	39	SPI-4	12.7855	205
		SPI-4	6.455	658	SPI-5	18.8632	205
		SPI-5	6.715	39	SPI-6	18.6603	205
		SPI-6	7.47	39	-	-	-
tig00000180	RenRS7_8	SPI-3	7.36	7	SPI-1	21.2567	8
		SPI-6	6.715	13	SPI-3	26.4292	3
		-	-	-	SPI-4	13.3997	3
		-	-	-	SPI-5	13.8898	4
		-	-	-	SPI-6	22.4449	1
		-	-	-	SPI-6	20.4233	3
		-	-	-	SPI-6	18.8826	4

## Sheet: RS13
Supplementary Table S7. Candidate leaf rust resistance nucleotide-binding leucine-rich repeat (NLR) annotated contigs in a resistant inbred rye (Secale cereale L.) line RS13 analysed using resistance gene enrichment sequencing (RenSeq) identified using Association genetics RenSeq (AgRenSeq) and AgRenSeq-GLM
Contig ID	ID	AgRenSeq			AgRenSeq GLM
		Isolate	Association Score	K-mer Count	Isolate	-log10(p)	K-mer Count
tig00000424	RenRS13_1	SPI-1	8.375	210	SPI-1	14.3468	210
		SPI-3	9.375	210	SPI-3	14.1938	210
		SPI-4	8.23	210	SPI-4	12.2651	210
		SPI-6	8.41	210	SPI-6	14.5467	210
tig00004577	RenRS13_2	SPI-1	8.375	210	SPI-1	14.3468	210
		SPI-3	9.375	210	SPI-3	14.1938	210
		SPI-4	8.23	210	SPI-4	12.2651	210
		SPI-6	8.41	210	SPI-6	14.5467	210
tig00000588	RenRS13_3	SPI-4	8.765	252	-	-	-
		SPI-6	6.81	252	-	-	-

## Sheet: RS15
Supplementary Table S7. Candidate leaf rust resistance nucleotide-binding leucine-rich repeat (NLR) annotated contigs in a resistant inbred rye (Secale cereale L.) line RS13 analysed using resistance gene enrichment sequencing (RenSeq) identified using Association genetics RenSeq (AgRenSeq) and AgRenSeq-GLM
Contig ID	ID	AgRenSeq			AgRenSeq GLM
		Isolate	Association Score	K-mer Count	Isolate	-log10(p)	K-mer Count
tig00001713	RenRS15_1	SPI-1	9.135	21	SPI-1	12.1804	16
		SPI-3	10.575	21	SPI-1	26.2051	21
		SPI-4	7.945	21	SPI-3	20.2515	21
		SPI-6	8.86	21	SPI-4	12.8524	21
		-	-	-	SPI-6	16.0111	21
