# Supplementary material for: Discovery of Resistance Genes in Rye by Targeted Long-Read Sequencing and Association Genetics
Source: Cells. 2022 Apr 9;11(8):1273. doi: 10.3390/cells11081273 (PMC9032263; doi:10.3390/cells11081273)
Supplement: Supplementary file 1 [file cells-11-01273-s001.zip › Supplementary Table S8.xlsx]

## Sheet: a
Supplementary Table S8a. Characterisics of nucleotide-binding leucine-rich repeat (NLR) annotated contigs associated with leaf rust resistance in 20 inbred rye (Secale cereale L.) lines analysed using resistance gene enrichment sequencing and association genetics
Phylogenetic clade	Contig				Manuel reference-based contig assembly		NLR Annotation				Protein coding sequence				InterProScan predicted domain structure			Coding sequence Mapping position on 'Lo7'
	RenSeq ID	Contig ID	Length (bp)	Reads	Length (bp)	Reads	NLR annotation	Sequence Start	Sequence End	MEME Motifs	ID	start	end	Length (aa)	Coiled-Coil	NB-ARC	LRR	Chromosome	Position	Alignment identity (%)	Alignment (bp)	Alignment query coverage (%)
1	RS01	tig00001361	4490	17	9069	95	partial	87	7819	8,7,9,11,19,11,11,11,9,11,11,11,11,17	RenRS1_1	1	4765	1086	NA	NA	NA	1RS	111.151	89.267	3522	73.9295
1	RS01	tig00001367	3300	24	7056	89	partial	762	6156	6,4,5,3,12,2,8,7,11,11,11,11,11,11,11,11,5	RenRS1_2	1	6421	1356	NA	1-193	194-777	1RS	111.151	92.331	4251	66.215
1	RS01	tig00001118	5804	51	8250	95	partial	1240	8039	19,11,11,11,9,11,11,11,11,17	RenRS1_3	4295	8250	791	NA	NA	6-679	1RS	111.151	91.203	2694	68.1163
1	RS05	tig00001169	2917	7	6019	48	complete	362	4797	17,1,6,4,5,10,3,12,2,8,7,9,11,19,11,11,11,9,11,11,11,11	RenRS5_3	45	5440	1484	17-98	264-500	632-1476	1RS	111.151	88.954	4418	81.8906
1	RS13	tig00000424	2924	7	7055	148	complete	200	3951	1,6,4,5,10,3,12,2,8,7,9,11,19,11,11,11,9,11,11,11,11	RenRS13_1	1	5705	1414	NA	61-256	401-1259	1RS	111.151	88.861	4417	77.4369
1	RS13	tig00004577	4448	46	7120	148	complete	262	4013	1,6,4,5,10,3,12,2,8,7,9,11,19,11,11,11,9,11,11,11,11	RenRS13_2	17	5767	1430	NA	77-262	417-1275	1RS	111.151	88.861	4417	76.8174
1	RS13	tig00000588	6827	68	8757	354	complete	554	4316	1,6,4,5,3,12,2,8,7,11,19,11,11,11,11,11,11,11,11,11	RenRS13_3	1	8035	1700	NA	163-414	535-1452	1RS	111.15	93.093	4836	60.1942
2	RS01	tig00000338	6607	227	6533	254	complete	1161	4196	16,1,6,4,5,3,12,2,8,7,11,19,11,11,11,11,11,11	RenRS1_5	793	6533	1409	65-130	241-453	552-1114	5RL	792.533	86.906	2398	41.777
2	RS03	tig00000190	5826	100	9100	362	complete	2424	5459	16,1,6,4,5,3,12,2,8,7,11,19,11,11,11,11,11,11	RenRS3_1	1	6241	1352	65-130	241-453	551-1117	5RL	792.533	86.906	2398	38.4295
2	RS03	tig00001062	6139	194	9073	347	complete	2397	5432	16,1,6,4,5,3,12,2,8,7,11,19,11,11,11,11,11,11	RenRS3_3	1	6341	1352	65-130	241-453	551-1117	5RL	792.533	86.906	2398	37.8233
2	RS07	tig00000159	6331	257	7057	337	complete	1473	4508	16,1,6,4,5,3,12,2,8,7,11,19,11,11,11,11,11,11	RenRS7_7	45	7018	1409	65-130	241-453	552-1114	5RL	792.533	86.906	2398	34.3898
3	RS03	tig00000501	6888	36	6869	36	partial	262	4013	1,6,4,5,10,3,12,2,8,7,9,11,19,11,11,11,9,11,11,11,11	RenRS3_2	1	4837	983	NA	NA	NA	NA	NA	NA	NA	NA
3	RS07	tig00005274	6046	25	10655	230	NA	NA	NA	NA	RenRS7_4-1	157	4801	950	NA	NA	NA	NA	NA	NA	NA	NA
4	RS07	tig00005274	6046	25	10655	230	partial	5872	6977	4,5,10,3,12,2,8,7,9,9	RenRS7_4-2	4956	8370	713	NA	86-229	353-680	5RL	807.972	98.67	2556	74.8682
4	RS15	tig00001713	6131	38	7358	134	partial	3796	7403	4,5,10,3,12,2,8,7,9,9,9,6,6	RenRS15_1	2460	5881	713	NA	86-229	353-680	5RL	807.971	98.67	2556	74.715
-	RS01	tig00001410	8953	106	10135	413	complete	2146	4795	1,6,4,5,3,12,2,8,7,9,11,2	RenRS1_4	2517	8151	1251	NA	543-767	896-1246	4RL	732.649	99.193	2726	48.3848
-	RS03	tig00000730	2916	11	2955	12	complete	409	2661	17,16,14,1,6,4,5,10,3,12,2,8,7,9,11	RenRS3_4	1	2751	666	7-128	166-406	452-650	2RL	938.32	93.147	1649	59.9636
	RS05	tig00000479	6799	379	9090	469	complete	4812	7923	16,1,6,4,5,3,12,2,8,7,9,11,11,11,11,11,11	RenRS5_1	4046	9007	1213	103-170	287-489	633-1205	2RL	938.32	93.147	1649	33.2393
-	RS05	tig00000715	9420	42	11614	257	partial	3059	6702	4,5,10,3,12,2,8,7,11,9	RenRS5_2	3826	11130	1250	NA	12-161	295-565	Not present
-	RS07	tig00000151	5920	72	7768	178	complete	3300	5845	14,1,6,4,5,10,3,12,2,8,7	RenRS7_1	1989	7768	872	NA	128-365	462-859	1RL	716.615	98.59	2482	42.9486
-	RS07	tig00001303	5304	74	7504	174	partial	1661	4206	4,5,10,3,12,2,8,7,11,9,14	RenRS7_3	1706	5518	763	NA	19-256	353-750	1RL	716.615	98.59	2482	65.1102
-	RS07	tig00000407	6895	35	6898	39	complete	2420	5199	14,1,6,4,5,10,3,12,2,8,7	RenRS7_2	1	5541	1154	97-192	265-452	578-953	Not present
-	RS07	tig00001298	4561	13	7005	68	complete	201	3579	16,1,6,4,5,10,3,12,2,8,7,9,11,9,19	RenRS7_5	1	4741	869	12-115	183-408	535-858	Not present
-	RS07	tig00001840	5543	6	7974	79	complete	711	4548	16,1,6,4,5,10,3,12,2,8,7,9,11,9,19,9,11	RenRS7_6	404	5711	1009	12-115	183-408	535-963	Not present
-	RS07	tig00000180	9862	97	9662	202	partial	2200	8161	3,4,5,10,3,12,2,8,7,12,9,9,10	RenRS7_8	1	9662	1502	NA	141-285	365-1115	Not present

## Sheet: b
Supplementary Table S8b. Mapping position of nucleotide-binding leucine-rich repeat (NLR) annotated contigs associated with leaf rust resistance in 20 inbred rye (Secale cereale L.) lines on the 'Lo7' rye reference genome
NLR ID	Chromosome	Alignment identity %)	Alignment (bp)	Alignment coverage (%)	Mismatches	Gap opens	Query start	Query end	Sequence start (bp)	Sequence end (bp)	Position (Mbp)
RenRS1_1	1R	89.267	3522	73.9295	338	22	7	3505	111149207	111152711	111.151
	1R	90.01	1952	40.974	136	18	833	2752	111022740	111024664	111.024
RenRS1_2	1R	92.331	4251	66.215	248	38	1944	6173	111152714	111148521	111.151
	1R	94.944	3461	53.9097	169	2	2713	6173	111024664	111021210	111.023
RenRS1_3	1R	91.203	2694	68.1163	201	18	1261	3933	111152711	111150033	111.151
	1R	90.01	1952	49.3552	136	18	2014	3933	111024664	111022740	111.024
RenRS1_4	4R	99.193	2726	48.3848	16	2	1	2720	732647873	732650598	732.649
RenRS1_5	5R	86.906	2398	41.777	281	16	129	2502	792531547	792533935	792.533
	6R	96.401	1528	26.6202	46	4	3623	5149	792517073	792515554	792.516
	6R	96.255	1522	26.5157	49	4	3623	5141	76902517	76901001	76.9018
	6R	96.187	1521	26.4983	52	4	3623	5141	872217322	872215806	872.217
	6R	96	1525	26.5679	52	4	3623	5146	845344442	845345958	845.345
	1R	99.016	1524	26.5505	9	4	3623	5145	31536702	31538220	31.5375
	1R	96.525	1525	26.5679	44	4	3623	5146	513024256	513025772	513.025
	1R	98.585	1413	24.6167	10	5	3744	5155	389022660	389024063	389.023
	1R	95.687	1507	26.2544	53	6	3644	5146	612028455	612026957	612.028
	1R	95.092	1528	26.6202	63	6	3623	5147	41031065	41029547	41.0303
	6R	98.952	1527	26.6028	11	4	3623	5148	771064063	771062541	771.063
RenRS3_1	5R	86.906	2398	38.4295	281	16	3327	5700	792533935	792531547	792.533
RenRS3_2	5R	97.077	4447	91.9562	119	8	391	4837	571454192	571449757	571.452
	5R	93.438	4450	92.0182	280	11	392	4835	754660436	754664879	754.663
	5R	92.163	4453	92.0802	325	20	391	4837	869057632	869053198	869.055
	5R	92.19	4456	92.1423	306	19	391	4837	634870046	634865624	634.868
	5R	91.816	4460	92.225	342	18	391	4837	659568961	659564512	659.567
	3R	93.914	4453	92.0802	249	14	391	4837	554772204	554767768	554.77
	3R	97.256	3900	80.6452	68	6	942	4837	804370780	804366916	804.369
	3R	92.591	4454	92.1009	302	19	391	4837	14113904	14109472	14.1117
	3R	92.553	4458	92.1836	308	18	391	4837	28526421	28521977	28.5242
	3R	92.553	4458	92.1836	290	25	391	4837	28174504	28178930	28.1767
	1R	93.982	4420	91.3978	226	27	425	4837	537426828	537431214	537.429
	1R	93.468	4455	92.1216	262	21	391	4837	663263018	663267451	663.265
	1R	93.309	4454	92.1009	284	13	391	4837	447922103	447926549	447.924
	1R	93.066	4456	92.1423	287	16	391	4837	134787149	134782707	134.785
	1R	92.969	4452	92.0596	279	22	391	4837	586490134	586494556	586.492
	4R	93.541	4459	92.2043	257	23	391	4837	45961929	45966368	45.9641
	4R	92.974	4455	92.1216	298	15	391	4837	696426742	696422295	696.425
	4R	96.807	3852	79.6526	97	10	990	4837	550288152	550284323	550.286
	4R	92.691	4460	92.225	300	18	391	4837	598922305	598917859	598.92
	4R	92.847	4418	91.3565	279	24	425	4837	37828902	37833287	37.8311
	7R	93.332	4454	92.1009	280	13	392	4837	159280834	159285278	159.283
	7R	92.123	4456	92.1423	312	27	391	4837	237163829	237159404	237.162
	7R	92.41	4348	89.909	303	16	391	4730	753003159	752998831	753.001
	7R	91.745	4458	92.1836	343	16	391	4837	188058227	188053784	188.056
	7R	92.016	4384	90.6534	322	19	459	4837	258793560	258797920	258.796
	2R	93.29	4456	92.1423	283	14	391	4837	96450541	96454989	96.4528
	2R	93.242	4454	92.1009	264	25	391	4837	867350996	867355419	867.353
	2R	92.706	4456	92.1423	305	15	391	4837	187270026	187265582	187.268
	2R	92.615	4455	92.1216	295	24	391	4837	807659738	807664166	807.662
	2R	91.814	4459	92.2043	316	29	391	4837	26722076	26717655	26.7199
	Un	92.889	4458	92.1836	291	15	391	4837	10049308	10044866	10.0471
	Un	92.285	4342	89.7849	308	21	507	4837	33744886	33749211	33.747
	Un	91.513	4454	92.1009	327	26	391	4837	267350690	267346281	267.348
	Un	91.403	4455	92.1216	350	26	391	4837	288543929	288539500	288.542
	Un	91.286	4177	86.373	326	27	392	4562	185933347	185937491	185.935
	6R	92.541	4451	92.0389	308	16	392	4837	766262726	766258295	766.261
	6R	92.458	4455	92.1216	311	17	391	4835	601318744	601323183	601.321
	6R	92.009	4455	92.1216	320	23	391	4837	622896828	622892402	622.895
	6R	91.899	4456	92.1423	323	21	391	4837	796204761	796200335	796.203
	6R	91.769	4459	92.2043	319	30	391	4837	633368764	633373186	633.371
RenRS3_3	5R	86.906	2398	37.8233	281	16	3300	5673	792533935	792531547	792.533
RenRS3_4	2R	93.147	1649	59.9636	79	13	4	1645	938320624	938319003	938.32
RenRS5_1	2R	93.147	1649	33.2393	79	13	4	1645	938320624	938319003	938.32
RenRS5_2	6R	88.313	2507	34.3237	244	21	416	2890	699931773	699929284	699.931
	6R	90.662	2206	30.2026	195	7	423	2624	699823517	699821319	699.822
	6R	91.139	1738	23.7952	147	7	496	2229	700024937	700023203	700.024
	6R	83.577	2259	30.9283	309	32	541	2770	699960241	699958016	699.959
	6R	83.517	2263	30.983	307	35	541	2770	700060000	700057771	700.059
RenRS5_3	1R	88.954	4418	81.8906	445	25	920	5314	111148314	111152711	111.151
	1R	87.432	3692	68.4337	384	26	920	4561	111021003	111024664	111.023
RenRS7_1	1R	98.59	2482	42.9486	31	2	1	2478	716613361	716615842	716.615
RenRS7_2	4R	93.103	1305	23.556	79	5	4224	5519	793166762	793168064	793.167
	4R	81.794	1873	33.8087	320	16	3131	4990	793108051	793109915	793.109
RenRS7_3	1R	98.59	2482	65.1102	31	2	1335	3812	716615842	716613361	716.615
	1R	79.895	2293	60.1522	406	36	1443	3709	716679909	716677646	716.679
RenRS7_4-1	1R	99.44	4641	99.9354	26	0	5	4645	82669127	82664487	82.6668
	1R	98.28	4651	100	74	6	1	4645	43233459	43238109	43.2358
	1R	98.087	4652	100	82	7	1	4645	633836529	633841180	633.839
	1R	96.844	4658	100	132	11	1	4645	204746330	204741675	204.744
	1R	96.242	4657	100	157	15	1	4645	449081630	449076980	449.079
	2R	98.452	4650	100	67	5	1	4645	72140390	72135741	72.1381
	2R	98.571	4617	99.4186	62	4	33	4645	778482630	778487246	778.485
	2R	98.171	4648	100	79	6	1	4643	628175763	628171117	628.173
	2R	96.864	4655	100	133	11	1	4645	129887393	129882742	129.885
	2R	96.006	4657	100	171	12	1	4645	674824517	674819864	674.822
	5R	98.311	4617	99.4186	73	5	33	4645	617418460	617423075	617.421
	5R	97.981	4655	100	83	9	1	4645	221411070	221406417	221.409
	5R	97.631	4644	100	105	5	6	4645	504965398	504960756	504.963
	5R	97.528	4652	100	102	9	6	4645	502535090	502539740	502.537
	5R	97.423	4657	100	108	8	1	4645	30240889	30236233	30.2386
	3R	97.938	4655	100	80	10	1	4645	489222083	489226731	489.224
	3R	96.842	4655	100	134	11	1	4645	580871257	580875908	580.874
	3R	95.773	4661	100	173	22	1	4645	573347029	573351681	573.349
	3R	95.085	4659	100	201	19	1	4645	824644801	824640157	824.642
	3R	94.976	4658	100	216	16	1	4645	892399764	892395112	892.397
	6R	97.813	4664	100	82	12	1	4645	412079994	412075332	412.078
	6R	96.58	4649	100	154	5	1	4645	722178772	722174125	722.176
	6R	95.428	4659	100	193	20	1	4645	55736426	55741078	55.7388
	6R	95.322	4660	100	198	20	1	4645	21784061	21779407	21.7817
	6R	97.025	4303	92.6572	112	12	1	4289	802602707	802607007	802.605
	4R	97.809	4655	100	90	10	1	4645	646314275	646318927	646.317
	4R	97.377	4651	100	107	11	6	4645	308798941	308803587	308.801
	4R	96.884	4654	100	135	8	1	4645	732682383	732677731	732.68
	4R	94.674	4656	100	232	15	1	4645	454375950	454371300	454.374
	4R	94.254	4664	100	222	39	6	4645	183297481	183292840	183.295
	7R	97.488	4658	100	100	13	1	4645	729839836	729835183	729.838
	7R	95.323	4661	100	197	19	1	4645	687235451	687240106	687.238
	7R	95.05	4667	100	190	34	1	4645	695857868	695853221	695.856
	7R	94.821	4653	100	228	12	1	4645	371339238	371334591	371.337
	7R	94.727	4665	100	209	30	1	4645	675371417	675376064	675.374
	Un	95.342	4659	100	198	18	1	4645	9333181	9337834	9.33551
	Un	97.23	4187	90.1593	108	8	1	4181	130669077	130673261	130.671
	Un	93.915	4667	100	239	33	1	4645	315317644	315322287	315.32
	Un	93.802	4663	100	264	23	1	4645	311533278	311528623	311.531
RenRS7_4-2	5R	98.67	2556	74.8682	29	3	655	3209	807971921	807969370	807.972
RenRS7_5	2R	83.882	1731	36.519	230	24	1	1711	945644361	945646062	945.645
	2R	83.632	1729	36.4768	247	22	3	1711	945669722	945671434	945.671
	2R	83.644	1718	36.2447	244	21	13	1711	945619641	945621340	945.62
	2R	83.981	1673	35.2954	234	25	1	1657	945466194	945467848	945.467
	2R	84.615	1547	32.6371	204	19	1	1527	945367447	945368979	945.368
RenRS7_6	2R	84.033	2073	39.0616	278	28	227	2277	945644021	945646062	945.645
	2R	82.929	2144	40.3995	315	31	161	2277	945669315	945671434	945.67
	2R	82.86	2147	40.456	306	35	161	2277	945619226	945621340	945.62
	2R	83.672	2015	37.9687	291	29	227	2223	945465854	945467848	945.467
	2R	84.64	1556	29.3198	205	19	558	2093	945367438	945368979	945.368
RenRS7_7	5R	86.906	2398	34.3898	281	16	1189	3562	792531547	792533935	792.533
RenRS7_8	1R	94.39	2264	23.4344	78	27	5265	7498	290198515	290196271	290.197
RenRS13_1	1R	88.861	4417	77.4369	448	20	52	4443	111148314	111152711	111.151
	1R	87.7	3691	64.709	391	25	52	3708	111021003	111024664	111.023
RenRS13_2	1R	88.861	4417	76.8174	448	20	98	4489	111148314	111152711	111.151
	1R	87.7	3691	64.1913	391	25	98	3754	111021003	111024664	111.023
RenRS13_3	1R	93.093	4836	60.1942	243	35	1	4796	111147927	111152711	111.15
	1R	95.135	4070	50.6597	174	9	1	4052	111020598	111024661	111.023
RenRS15_1	5R	98.67	2556	74.715	29	3	204	2758	807969370	807971921	807.971

## Sheet: c
Supplementary Table S8c. BLASTN alignment identity of leaf rust resistance associated nucleotide-binding leucine-rich repeat (NLR) annotated contigs to the raw SMRT RenSeq circular consensus sequence data in 20 inbred rye (Secale cereale L.) lines. Hits are filtered for alignments > 2,000 bp and sequence similarity > 90%.
		RenSeq ID
Phylogenetic clade	RenRS ID	RS1	RS2	RS3	RS4	RS5	RS6	RS7	RS8	RS9	RS10	RS11	RS12	RS13	RS14	RS15	RS16	RS17	RS18	RS19	RS20
1	RenRS1_1	100	94.925	99.967	94.675	99.933	91.579	97.511	97.473	97.368	97.378	97.411	96.774	97.558	95.958	97.027	92.98	91.407	92.98	95.325	95.382
1	RenRS1_2	100	96	100	94.172	100	95.996	98.554	98.58	99.721	99.706	99.705	99.362	98.715	93.327	94.774	99.656	95.785	95.329	98.085	96.94
1	RenRS1_3	100	94.993	99.968	94.727	99.97	91.579	95.369	97.046	96.79	96.79	96.888	96.79	96.033	95.73	96.033	92.98	93.327	92.98	95.405	95.637
1	RenRS5_3	100	92.301	99.976	NA	100	91.625	99.053	99.379	99.345	99.369	99.183	99.379	99.408	91.32	98.349	90.222	90.81	92.24	94.097	95.773
1	RenRS13_1	96.612	94.137	96.748	94.841	99.368	91.48	100	99.399	99.256	99.366	99.372	99.294	100	94.812	99.979	92.811	91.862	92.346	100	99.974
1	RenRS13_2	96.624	94.135	96.752	94.834	99.368	91.48	100	99.399	99.256	99.366	99.372	99.295	100	94.804	99.979	92.811	91.869	92.346	100	99.974
1	RenRS13_3	99.374	95.944	99.66	93.752	99.41	95.851	100	98.756	98.889	98.743	98.636	98.159	100	93.388	100	99.568	99.653	98.92	100	99.951
2	RenRS1_5	100	NA	100	NA	98.98	NA	100	96.451	NA	90.261	NA	98.951	NA	NA	NA	95.163	100	96.007	100	100
2	RenRS3_1	100	NA	100	NA	98.98	NA	100	96.809	NA	90.261	NA	98.946	NA	NA	NA	96.494	100	97.904	100	100
2	RenRS3_3	100	NA	100	NA	98.98	NA	100	96.809	NA	90.261	NA	98.946	NA	NA	NA	96.659	100	98.027	100	100
2	RenRS7_7	100	NA	100	NA	98.98	NA	100	96.809	NA	90.261	NA	98.946	NA	NA	NA	96.851	100	98.504	100	100
3	RenRS3_2	93.506	NA	100	92.651	NA	96.522	97.95	93.324	93.549	91.743	93.365	92.439	95.847	NA	90.313	92.142	91.866	92.233	90.814	NA
3	RenRS7_4-1	97.574	90.368	98.473	99.955	95.253	NA	100	92.913	98.51	96.737	95.629	92.104	100	93.098	100	99.977	97.88	94.381	92.182	91.446
4	RenRS7_4-2	98.404	98.188	98.825	99.857	98.188	98.916	100	98.81	100	100	98.848	98.796	100	100	100	100	98.846	100	100	100
4	RenRS15_1	98.404	98.188	98.825	99.857	98.188	98.916	100	98.81	100	100	98.848	98.796	100	100	100	100	98.846	100	100	100
-	RenRS1_4	100	99.334	100	100	99.421	99.12	100	99.297	100	99.707	100	99.661	99.465	99.776	100	99.297	99.452	99.406	99.471	99.41
-	RenRS3_4	100	NA	100	NA	96.097	NA	100	95.391	95.08	95.24	94.903	93.418	95.088	NA	NA	95.389	100	95.375	100	99.952
-	RenRS5_1	100	NA	100	NA	96.097	NA	100	95.391	95.08	95.24	94.903	93.418	95.088	NA	NA	95.389	100	95.375	100	99.952
-	RenRS5_2	100	91.367	99.979	90.784	100	90.917	90.537	99.542	91.13	91.127	91.243	99.399	90.914	91.3	NA	99.503	99.559	90.968	99.374	99.922
-	RenRS7_1	98.289	97.029	98.301	98.208	NA	NA	100	98.199	96.773	98.729	98.208	NA	98.711	NA	97.955	98.228	NA	98.866	96.773	97.853
-	RenRS7_3	98.289	97.004	98.301	98.208	NA	NA	100	98.199	96.773	98.729	98.208	NA	98.711	NA	97.955	98.228	NA	98.866	96.773	97.853
-	RenRS7_2	100	NA	100	100	100	NA	100	99.915	99.951	98.573	97.937	99.952	98.675	98.582	97.753	99.872	98.628	98.708	NA	99.95
-	RenRS7_5	100	NA	100	NA	NA	NA	100	NA	NA	NA	NA	NA	99.57	NA	100	NA	100	NA	99.92	100
-	RenRS7_6	100	NA	100	NA	NA	NA	100	NA	NA	NA	NA	NA	99.57	NA	100	NA	100	NA	99.92	100
-	RenRS7_8	NA	NA	96.07	NA	NA	NA	100	96.643	NA	NA	NA	NA	NA	NA	NA	NA	NA	NA	99.955	94.66
