# Supplementary material for: Discovery of Resistance Genes in Rye by Targeted Long-Read Sequencing and Association Genetics
Source: Cells. 2022 Apr 9;11(8):1273. doi: 10.3390/cells11081273 (PMC9032263; doi:10.3390/cells11081273)
Supplement: Supplementary file 1 [file cells-11-01273-s001.zip › Supplementary Table S9.xlsx]

## Sheet: Table S9
Supplementary Table S9. BLASTN results between the candidate leaf rust resistance gene RenRS5_3 long-read resistance gene enrichment sequencing (RenSeq) raw circular consensus sequence data from 20 inbred rye (Secale cereale L.) lines.
		Alignment		Alignment identity (%)		Mismatches		Gap opens
RenSeq ID	Reads	Mean	SD	Mean	SD	Mean	SD	Mean	SD
RS1	56	2695.71	300.221	99.8073	0.398214	1.28571	2.43993	3.375	7.69785
RS2	0	NA	NA	NA	NA	NA	NA	NA	NA
RS3	21	3909.9	441.367	99.8946	0.116649	1.38095	0.669043	2.7619	4.91838
RS4	0	NA	NA	NA	NA	NA	NA	NA	NA
RS5	48	3734.62	516.074	99.8689	0.224798	1.14583	0.98908	3.66667	7.91533
RS6	0	NA	NA	NA	NA	NA	NA	NA	NA
RS7	22	3356.18	388.251	98.5497	0.685364	39.3182	12.2684	5.45455	8.43873
RS8	139	3225.04	754.878	98.1334	1.4528	51.5396	42.3897	9.58273	14.9244
RS9	36	4058.67	568.473	96.4341	1.08276	103.611	33.1096	23.4722	11.6631
RS10	43	3432.81	357.722	96.7274	1.89038	83.2791	42.9082	15.7442	12.9727
RS11	38	3264.55	414.634	98.2556	1.02746	50.9737	24.8743	4.76316	10.824
RS12	1	3701	0	99.379	0	23	0	0	0
RS13	141	3640.18	698.64	96.417	1.11538	83.3475	22.8748	17.3901	9.56539
RS14	0	NA	NA	NA	NA	NA	NA	NA	NA
RS15	36	3742.53	180.18	96.4608	0.740915	85.9722	13.0175	17.0278	7.63258
RS16	0	NA	NA	NA	NA	NA	NA	NA	NA
RS17	0	NA	NA	NA	NA	NA	NA	NA	NA
RS18	0	NA	NA	NA	NA	NA	NA	NA	NA
RS19	0	NA	NA	NA	NA	NA	NA	NA	NA
RS20	4	3289.75	2.87228	95.7218	0.0837033	89	0	17.75	2.87228
